# Supplementary material for: Gas6 is a reciprocal regulator of mitophagy during mammalian oocyte maturation
Source: Sci Rep. 2019 Jul 17;9:10343. doi: 10.1038/s41598-019-46459-3 (PMC6637152; doi:10.1038/s41598-019-46459-3)
Supplement: Supplementary file 2 — Supplementary information file 2 [file 41598_2019_46459_MOESM2_ESM.xlsx]

## Sheet: Data
Filter: 24421		Fold change	Normalized RC (log2)		Raw data(RC)		KEGG input		Annotation
ID	Gene Symbol	Gas6-2 /Control	Control	Gas6-2	Control	Gas6-2	Entrez ID	Gas6-2 /Control	Gene Symbol	Chromosome	Start	End	Strand	Ensembl ID	GO Accession	DBXrefs	Gene Type	Aliases	Description	Gene Length	Start Position	End Position	Paralogs
1	0610005C13Rik	1	0	0	0	0	71661		0610005C13Rik	chr7	45567795	45575176	-		GO:0003674|GO:0005575|GO:0008150	MGI:1918911	miscRNA	AI182092	RIKEN cDNA 0610005C13 gene	1122	45567795	45575176
2	0610007P14Rik	1.00064	12.4185	12.4194	3483	7469	58520		0610007P14Rik	chr12	85815455	85824545	-	ENSMUSG00000021252	GO:0005783|GO:0006694|GO:0008610|GO:0016020|GO:0016021|GO:0016126|GO:0030133	MGI:1915571|Vega:OTTMUSG00000032571	protein-coding	1190004E09Rik|AU019315|C77855|ORF11	RIKEN cDNA 0610007P14 gene	1185	85815455	85824545
3	0610009B22Rik	0.445087	8.43463	7.26679	187	254	66050	#87CEEB,black	0610009B22Rik	chr11	51685385	51688634	-	ENSMUSG00000007777	GO:0003674|GO:0005575|GO:0008150	MGI:1913300|Vega:OTTMUSG00000005608	protein-coding		RIKEN cDNA 0610009B22 gene	795	51685385	51688634	66226
4	0610009L18Rik	3.5	0	1.80735	0	7	66838	#FF6347,black	0610009L18Rik	chr11	120348678	120351190	+		GO:0003674|GO:0005575|GO:0008150	MGI:1914088	miscRNA		RIKEN cDNA 0610009L18 gene	619	120348678	120351190
5	0610009O20Rik	1	0	0	0	1	66839		0610009O20Rik	chr18	38250249	38262629	+	ENSMUSG00000024442	GO:0003674|GO:0005739|GO:0006915|GO:0043281	MGI:1914089	protein-coding	2700004E22Rik|Dele|Kiaa0141	RIKEN cDNA 0610009O20 gene	2404	38250249	38262629
6	0610010B08Rik	1	0	0	0	0	100039060		0610010B08Rik	chr2	175869238	175988574	+	ENSMUSG00000078886		MGI:3615377|Vega:OTTMUSG00000016198	protein-coding	Gm2026	RIKEN cDNA 0610010B08 gene	27229	175192005	176636319	100043381|100043387|100043915|100233208|100503353|13999|170938|208111|208292|216177|234358|234362|234413|236193|237775|240063|240064|240066|240068|244556|329575|330788|353208|382019|619310|620419|626802|626832|630836|636741|664987|665001|665211|668039|66808|66869|668923|69277|72139|73610
7	0610010F05Rik	0.217391	7.61102	5.40939	82	84	71675	#00BFFF,black	0610010F05Rik	chr11	23564961	23633631	-	ENSMUSG00000042208	GO:0003674|GO:0005575|GO:0008150	MGI:1918925|Vega:OTTMUSG00000005276	protein-coding	Kiaa1841|mKIAA1841	RIKEN cDNA 0610010F05 gene	4140	23573776	23633631
8	0610010K14Rik	7.54422	6.19967	9.11504	6	786	104457	#FF4500,black	0610010K14Rik	chr11	70235204	70239830	-	ENSMUSG00000020831	GO:0003674|GO:0003677|GO:0003682|GO:0005634|GO:0008150|GO:0016568	MGI:1915609|Vega:OTTMUSG00000006039	protein-coding	1110020A23Rik|AL033328|AU045833|Bap18|RP23-198E14.7	RIKEN cDNA 0610010K14 gene	913	70235204	70237804
9	0610011F06Rik	1	0	0	0	0	68347		0610011F06Rik	chr17	25875500	25877163	+	ENSMUSG00000025731	GO:0003674|GO:0005575|GO:0008150	MGI:1915597|Vega:OTTMUSG00000035873	protein-coding		RIKEN cDNA 0610011F06 gene	811	25875500	25876997
10	0610012G03Rik	3.07416	7.79766	9.41785	102	963	106264	#FF6347,black	0610012G03Rik	chr16	31947051	31948521	-			MGI:1913301	miscRNA	AI839730	RIKEN cDNA 0610012G03 gene	1471	31947051	31948521
11	0610030E20Rik	0.116592	6.8009	3.70044	26	26	68364	#1E90FF,black	0610030E20Rik	chr6	72347317	72353160	+	ENSMUSG00000058706	GO:0003674|GO:0005575|GO:0008150	MGI:1915614	protein-coding	1500031N04Rik|2810411C16Rik|AI461894	RIKEN cDNA 0610030E20 gene	4634	72347317	72349119
12	0610031O16Rik	1	0	0	0	0	68369		0610031O16Rik	chr3	138210717	138240405	-			MGI:1915619	miscRNA		RIKEN cDNA 0610031O16 gene	824	138210717	138239663
13	0610037L13Rik	1	0	0	0	0	74098		0610037L13Rik	chr4	107889863	107897802	+	ENSMUSG00000028608	GO:0003674|GO:0005575|GO:0008150	MGI:1921348|Vega:OTTMUSG00000009227	protein-coding	1110008H16Rik	RIKEN cDNA 0610037L13 gene	1551	107889899	107896948
14	0610038B21Rik	1	0	0	0	0	70345		0610038B21Rik	chr8	77517056	77523898	+			MGI:1917595	miscRNA		RIKEN cDNA 0610038B21 gene	1523	77517056	77518578
15	0610039H22Rik	1	0	0	0	0														730	88619251	88623426
16	0610039K10Rik	1	0	0	0	0	68386		0610039K10Rik	chr2	163644850	163645800	+		GO:0003674|GO:0005575|GO:0008150	MGI:1915636	miscRNA		RIKEN cDNA 0610039K10 gene	951	163644850	163645800
17	0610040B10Rik	0.542744	7.97441	7.09276	123	230	67672	#B0E0E6,black	0610040B10Rik	chr5	143329308	143332704	+			MGI:1914922	miscRNA		RIKEN cDNA 0610040B10 gene	440	143329308	143332704
18	0610040F04Rik	2.51028	8.69174	10.0196	231	1450	75394	#FF6347,black	0610040F04Rik	chr6	108577039	108660934	-		GO:0003674|GO:0005575|GO:0008150	MGI:1922644	miscRNA		RIKEN cDNA 0610040F04 gene	2393	108577036	108660934
19	0610040J01Rik	19.5	0	4.2854	0	39	76261	#FF0000,black	0610040J01Rik	chr5	63812495	63899619	+	ENSMUSG00000060512	GO:0003674|GO:0005575|GO:0008150	MGI:1923511	protein-coding	AI662686	RIKEN cDNA 0610040J01 gene	1870	63812495	63898864
20	0610043K17Rik	1	0	0	0	0	68400		0610043K17Rik	chr4	101353783	101399185	+			MGI:1915650	miscRNA		RIKEN cDNA 0610043K17 gene	618	101353783	101399185
21	1010001N08Rik	0.215596	6.76818	4.55459	24	47	68434	#00BFFF,black	1010001N08Rik	chr18	11049087	11052567	-		GO:0003674|GO:0005575|GO:0008150	MGI:1915684	miscRNA		RIKEN cDNA 1010001N08 gene	999	11042037	11052567
22	1110001J03Rik	1.28272	11.5866	11.9458	1874	5400	66117	#FFE4c3,black	1110001J03Rik	chr6	38534861	38539449	+	ENSMUSG00000019689	GO:0003674|GO:0005739|GO:0008150	MGI:1913367|Vega:OTTMUSG00000024224	protein-coding	Fmc1	RIKEN cDNA 1110001J03 gene	441	38534861	38539362
23	1110002L01Rik	1	0	0	0	0	100043040		1110002L01Rik	chr12	3403883	3426747	-		GO:0003674|GO:0005575|GO:0008150	MGI:1915821	miscRNA		RIKEN cDNA 1110002L01 gene	3300	3403883	3426747
24	1110004E09Rik	1.3281	10.8498	11.2592	1123	3408	68001	#FFE4c3,black	1110004E09Rik	chr16	90925811	90934849	-	ENSMUSG00000022972	GO:0003674|GO:0005634|GO:0005829|GO:0008150	MGI:1915251|Vega:OTTMUSG00000019913	protein-coding		RIKEN cDNA 1110004E09 gene	1163	90925811	90934720
25	1110004F10Rik	0.633459	10.7495	10.0908	1044	1523	56372	#B0E0E6,black	1110004F10Rik	chr7	116093341	116105210	+	ENSMUSG00000030663	GO:0003674|GO:0005575|GO:0008150	MGI:1929274|Vega:OTTMUSG00000023018	protein-coding	Smacp|Smap|sid2057|sid2057p	RIKEN cDNA 1110004F10 gene	1400	116093380	116104439
26	1110006O24Rik	1	0	0	0	0	66123		1110006O24Rik	chr5	115631049	115631816	-			MGI:1913373	miscRNA		RIKEN cDNA 1110006O24 gene	768	115631049	115631816
27	1110007C09Rik	0.0923077	5.02237	1.58496	1	6	68480	#1E90FF,black	1110007C09Rik	chr13	49202951	49216026	-	ENSMUSG00000037960	GO:0003674|GO:0005575|GO:0005622|GO:0005634|GO:0008150|GO:0042981	MGI:1915730	protein-coding	AI851695|Bincard	RIKEN cDNA 1110007C09 gene	804	49202951	49215943
28	1110008F13Rik	0.189542	6.25739	3.85798	7	29	67388	#00BFFF,black	1110008F13Rik	chr2	156863122	156873562	+	ENSMUSG00000027637	GO:0003674|GO:0005739|GO:0008150	MGI:1914638|Vega:OTTMUSG00000016066	protein-coding	AI316789	RIKEN cDNA 1110008F13 gene	1050	156863122	156873084
29	1110008L16Rik	254	0	7.98868	0	383	66132	#FF0000,black	1110008L16Rik	chr12	55302637	55382491	+	ENSMUSG00000021023	GO:0003674|GO:0005575|GO:0005739|GO:0008033|GO:0008150	MGI:1913382	protein-coding	Kiaa0391|Mrpp3|mKIAA0391	RIKEN cDNA 1110008L16 gene	3117	55302637	55382400
30	1110008P14Rik	1	0	0	0	0	73737		1110008P14Rik	chr2	32379101	32381915	-	ENSMUSG00000039195	GO:0003674|GO:0005575|GO:0008150	MGI:1920987|Vega:OTTMUSG00000012952	protein-coding	C79326|RP23-161B9.10	RIKEN cDNA 1110008P14 gene	657	32379101	32381770
31	1110012L19Rik	15.5	0	3.9542	0	31	68618	#FF0000,black	1110012L19Rik	chrX	70385913	70389416	+	ENSMUSG00000045237	GO:0003674|GO:0005575|GO:0008150	MGI:1915868|Vega:OTTMUSG00000017762	protein-coding		RIKEN cDNA 1110012L19 gene	1057	70385913	70389092
32	1110015O18Rik	1	0	0	0	0	100503859		1110015O18Rik	chr3	4798708	4814911	+			MGI:1915766	miscRNA		RIKEN cDNA 1110015O18 gene	1533	4798708	4814911
33	1110017D15Rik	1	0	0	0	0	73721		1110017D15Rik	chr4	41505009	41517333	-	ENSMUSG00000028441	GO:0002177|GO:0005634|GO:0005737|GO:0005856|GO:0007283|GO:0030154|GO:0043014|GO:0043623|GO:0048471	MGI:1920971|Vega:OTTMUSG00000006656	protein-coding	Cbe1|Smrp1	RIKEN cDNA 1110017D15 gene	1290	41505009	41517162
34	1110019D14Rik	1	0	0	0	0	76311		1110019D14Rik	chr6	13871569	14044385	+		GO:0003674|GO:0005575|GO:0008150	MGI:1923561	miscRNA		RIKEN cDNA 1110019D14 gene	1498	13871569	13896421
35	1110020A21Rik	1	0	0	0	0	68531		1110020A21Rik	chr17	84917182	84957710	-		GO:0003674|GO:0005575|GO:0008150	MGI:1915781	miscRNA	2600015P10Rik	RIKEN cDNA 1110020A21 gene	1220	84917182	84957710
36	1110025L11Rik	1	0	0	0	0	68637		1110025L11Rik	chr16	89063412	89063996	-	ENSMUSG00000068073	GO:0003674|GO:0005575|GO:0008150	MGI:1915887	protein-coding		RIKEN cDNA 1110025L11 gene	593	89063410	89063944	100040201|100040214|16700|16704|170651|170654|170656|170657|170939|622935|68484|68740|77918
37	1110028F11Rik	1	0	0	0	0	68690		1110028F11Rik	chr11	87699524	87705327	+			MGI:1915940	miscRNA		RIKEN cDNA 1110028F11 gene	2705	87699524	87705327
38	1110028F18Rik	1	0	0	0	0	68692		1110028F18Rik	chr8	106587143	106594820	+			MGI:1915942	miscRNA		RIKEN cDNA 1110028F18 gene	1341	106587143	106594820
39	1110032A03Rik	1	0	0	0	0	68721		1110032A03Rik	chr9	50762828	50768152	-	ENSMUSG00000037971	GO:0003674|GO:0005634|GO:0008150	MGI:1915971|Vega:OTTMUSG00000042097	protein-coding	4930500N06Rik|c11orf1	RIKEN cDNA 1110032A03 gene	1782	50762828	50767899
40	1110032F04Rik	1	0	0	0	0	68725		1110032F04Rik	chr3	68869586	68872163	+	ENSMUSG00000046999	GO:0003674|GO:0005575|GO:0008150|GO:0016020|GO:0016021	MGI:1915975	protein-coding	AI115547	RIKEN cDNA 1110032F04 gene	2578	68869586	68870451
41	1110034G24Rik	0.42087	8.16742	6.91886	151	209	73747	#87CEEB,black	1110034G24Rik	chr2	132686882	132751055	+	ENSMUSG00000044991	GO:0003674|GO:0005575|GO:0008150	MGI:1920997|Vega:OTTMUSG00000015666	protein-coding		RIKEN cDNA 1110034G24 gene	1471	132690283	132750655
42	1110036E04Rik	1	0	0	0	0	68697		1110036E04Rik	chr9	64049829	64054100	+		GO:0003674|GO:0005575|GO:0008150	MGI:1915947	miscRNA		RIKEN cDNA 1110036E04 gene	777	64049829	64054100
43	1110037F02Rik	2.25888	9.42941	10.605	410	2171	66185	#FF6347,black	1110037F02Rik	chr4	11485958	11551143	+	ENSMUSG00000040720	GO:0003674|GO:0005575|GO:0005634|GO:0006397|GO:0008150|GO:0008380	MGI:1913435|Vega:OTTMUSG00000004468	protein-coding	4930422M05Rik|Kiaa1429|mKIAA1429	RIKEN cDNA 1110037F02 gene	7115	11485958	11549699
44	1110038B12Rik	25.5	0	4.67243	0	50	68763	#FF0000,black	1110038B12Rik	chr17	34950236	34952471	-		GO:0003674|GO:0005575|GO:0008150	MGI:1916013	miscRNA	0610009C20Rik|0910001G04Rik	RIKEN cDNA 1110038B12 gene	589	34950236	34952471
45	1110038F14Rik	214	0	7.74147	0	333	117171	#FF0000,black	1110038F14Rik	chr15	76948509	76950731	+	ENSMUSG00000063236	GO:0003674|GO:0005575|GO:0008150	MGI:2152337	protein-coding		RIKEN cDNA 1110038F14 gene	1091	76948544	76950388
46	1110046J04Rik	0.0307692	5.02237	0	1	1	68808	#1E90FF,black	1110046J04Rik	chr13	33936032	33960181	+		GO:0003674|GO:0005575|GO:0008150	MGI:1916058	miscRNA		RIKEN cDNA 1110046J04 gene	777	33936032	33960181
47	1110051M20Rik	0.649705	10.1039	9.4818	667	1007	228356	#B0E0E6,black	1110051M20Rik	chr2	91273240	91444642	-	ENSMUSG00000040591	GO:0003674|GO:0005634|GO:0008150	MGI:1915079|Vega:OTTMUSG00000014431	protein-coding	AI586322	RIKEN cDNA 1110051M20 gene	1979	91277828	91444614
48	1110058D11Rik	1	0	0	0	0														667	64049862	64050672
49	1110059E24Rik	115	0	6.84549	0	201	66206	#FF0000,black	1110059E24Rik	chr19	21597313	21652791	-	ENSMUSG00000035171	GO:0003674|GO:0005575|GO:0008150	MGI:1913456|Vega:OTTMUSG00000042308	protein-coding		RIKEN cDNA 1110059E24 gene	1428	21597313	21652708
50	1110059G10Rik	1.29681	10.1787	10.5536	706	2093	66202	#FFE4c3,black	1110059G10Rik	chr9	122945089	122951000	-	ENSMUSG00000032551	GO:0003674|GO:0005575|GO:0008150	MGI:1913452|Vega:OTTMUSG00000031807	protein-coding		RIKEN cDNA 1110059G10 gene	3361	122945089	122950912
51	1110065P20Rik	86.5	0	6.43463	0	162	68920	#FF0000,black	1110065P20Rik	chr4	124849485	124850730	-	ENSMUSG00000078570	GO:0003674|GO:0005575|GO:0008150	MGI:1916170	protein-coding	C530005M16Rik	RIKEN cDNA 1110065P20 gene	762	124849485	124850730
52	1190002F15Rik	1	0	0	0	0	381822		1190002F15Rik	chr6	134929092	134951718	+			MGI:1915081	miscRNA	AI120476	RIKEN cDNA 1190002F15 gene	607	134929092	134951718
53	1190002N15Rik	0.788563	13.2368	12.8941	6016	10502	68861	#E0FFFF,black	1190002N15Rik	chr9	94517864	94538081	-	ENSMUSG00000045414	GO:0000139|GO:0003674|GO:0030126|GO:0030137|GO:0048199	MGI:1916111	protein-coding	GoPro49	RIKEN cDNA 1190002N15 gene	3950	94517864	94537875	75905
54	1190003K10Rik	1	0	0	0	0	68880		1190003K10Rik	chr13	64481246	64497792	-	ENSMUSG00000096537	GO:0003674|GO:0005575|GO:0008150	MGI:1916130	protein-coding		RIKEN cDNA 1190003K10 gene	1097	64481246	64497792	235634
55	1190005I06Rik	1.08425	12.646	12.7627	4062	9549	68918		1190005I06Rik	chr8	120608602	120634382	-	ENSMUSG00000043687	GO:0003674|GO:0005575|GO:0008150	MGI:1916168|Vega:OTTMUSG00000032887	protein-coding		RIKEN cDNA 1190005I06 gene	734	120608602	120634354
56	1190007I07Rik	1	0	0	0	0	544717		1190007I07Rik	chr10	82619851	82623228	-	ENSMUSG00000063320	GO:0003674|GO:0005575|GO:0005576|GO:0008150	MGI:3698433|Vega:OTTMUSG00000040006	protein-coding		RIKEN cDNA 1190007I07 gene	748	82619851	82623228
57	1200014J11Rik	1.34911	6.40088	6.83289	10	200	66874	#FFE4c3,black	1200014J11Rik	chr11	73047867	73083579	+	ENSMUSG00000020783	GO:0000166|GO:0003674|GO:0005575|GO:0008150	MGI:1914124|Vega:OTTMUSG00000006118	protein-coding	C130061O14Rik|C78393	RIKEN cDNA 1200014J11 gene	6284	73047867	73079176
58	1300002E11Rik	0.164912	7.15482	4.55459	47	47	100043489	#00BFFF,black	1300002E11Rik	chr16	21794347	21809039	+		GO:0003674|GO:0005575|GO:0008150	MGI:1919001	miscRNA	1500026P21Rik	RIKEN cDNA 1300002E11 gene	3959	21794347	21809039
59	1300017J02Rik	1	0	0	0	0	71775		1300017J02Rik	chr9	103250530	103288297	-	ENSMUSG00000033688	GO:0004857|GO:0005506|GO:0005575|GO:0005576|GO:0006826|GO:0006879|GO:0008199|GO:0043086	MGI:1919025|Vega:OTTMUSG00000033542	protein-coding	Ica|mICA	RIKEN cDNA 1300017J02 gene	2275	103250530	103288223	17002|22041|30060
60	1500004A13Rik	2	0	1	0	4	319830		1500004A13Rik	chr3	88782943	88832487	-			MGI:2442808	miscRNA	5430404N14Rik|BB132176	RIKEN cDNA 1500004A13 gene	3629	88822010	88832487
61	1500009C09Rik	1	0	0	0	2	76505		1500009C09Rik	chr15	82252397	82260753	+		GO:0003674|GO:0005575|GO:0008150	MGI:1923755	miscRNA		RIKEN cDNA 1500009C09 gene	1904	82252397	82260753
62	1500009L16Rik	1	0	0	0	0	69784		1500009L16Rik	chr10	83722865	83762762	+	ENSMUSG00000087651	GO:0003674|GO:0005575|GO:0008150	MGI:1917034	protein-coding	2700050C19Rik|OCC-1	RIKEN cDNA 1500009L16 gene	1194	83722865	83762762
63	1500011B03Rik	0.656852	10.4257	9.81938	829	1267	66236	#B0E0E6,black	1500011B03Rik	chr5	114808196	114813976	-		GO:0003674|GO:0005575|GO:0008150	MGI:1913486	miscRNA	AI415201|AV141149|AW556386	RIKEN cDNA 1500011B03 gene	1739	114808196	114813976
64	1500011K16Rik	0.0307692	5.02237	0	1	1	67885	#1E90FF,black	1500011K16Rik	chr2	127791377	127792488	-			MGI:1915135	miscRNA		RIKEN cDNA 1500011K16 gene	811	127791377	127792488
65	1500012F01Rik	0.419697	9.95128	8.6987	596	599	68949	#87CEEB,black	1500012F01Rik	chr2	167062934	167065862	+	ENSMUSG00000074578	GO:0003674|GO:0005575|GO:0008150	MGI:1916199|Vega:OTTMUSG00000001137	protein-coding	Zfas1	RIKEN cDNA 1500012F01 gene	738	167062934	167065849
66	1500012K07Rik	1	0	0	0	0	68954		1500012K07Rik	chr7	75308696	75331419	+		GO:0003674|GO:0005575|GO:0008150	MGI:1916204	miscRNA		RIKEN cDNA 1500012K07 gene	2626	75308696	75331419
67	1500015A07Rik	392.5	0	8.61655	0	567	68982	#FF0000,black	1500015A07Rik	chr18	61726390	61728253	+			MGI:1916232	miscRNA		RIKEN cDNA 1500015A07 gene	1864	61726390	61728253
68	1500015L24Rik	1	0	0	0	0	68994		1500015L24Rik	chr19	20405288	20422785	+			MGI:1916244	miscRNA		RIKEN cDNA 1500015L24 gene	778	20405288	20422785
69	1500015O10Rik	1	0	0	0	0	78896		1500015O10Rik	chr1	43730602	43742564	+	ENSMUSG00000026051	GO:0003674|GO:0005576|GO:0005615|GO:0008054|GO:0031410|GO:0070314|GO:0090398	MGI:1926146|Vega:OTTMUSG00000020869	protein-coding	Ecrg4	RIKEN cDNA 1500015O10 gene	888	43730602	43742406
70	1500017E21Rik	2.8371	6.7879	8.29232	25	460	668215	#FF6347,black	1500017E21Rik	chr19	36614052	36705641	-		GO:0003674|GO:0005575|GO:0008150	MGI:1919243	miscRNA		RIKEN cDNA 1500017E21 gene	2662	36619418	36689479
71	1500026H17Rik	1	0	0	0	0														3035	89686363	89700866
72	1600002D24Rik	4.5	0	2.16993	0	9	69776	#FF4500,black	1600002D24Rik	chr16	95831123	95929077	-			MGI:1917026	miscRNA		RIKEN cDNA 1600002D24 gene	2215	95831123	95929077
73	1600002H07Rik	1	0	0	0	0	72016		1600002H07Rik	chr17	24215056	24220769	-	ENSMUSG00000024118	GO:0003674|GO:0005575|GO:0008150	MGI:1919266|Vega:OTTMUSG00000032971	protein-coding		RIKEN cDNA 1600002H07 gene	2143	24215056	24220740
74	1600002K03Rik	1	0	0	0	0	69770		1600002K03Rik	chr10	80172944	80175119	+	ENSMUSG00000035595	GO:0003674|GO:0005737|GO:0008150|GO:0016020|GO:0016021|GO:0044421	MGI:1917020|Vega:OTTMUSG00000019106	protein-coding		RIKEN cDNA 1600002K03 gene	651	80172944	80175119
75	1600010M07Rik	1	0	0	0	0	69781		1600010M07Rik	chr7	109998377	110006646	-			MGI:1917031	miscRNA		RIKEN cDNA 1600010M07 gene	616	109998377	110006646
76	1600012H06Rik	1.12459	12.5487	12.7181	3840	9220	67912		1600012H06Rik	chr17	14943184	14945939	+	ENSMUSG00000050088	GO:0003674|GO:0005575|GO:0005576|GO:0006915|GO:0008150	MGI:1915162|Vega:OTTMUSG00000037025	protein-coding		RIKEN cDNA 1600012H06 gene	2756	14943184	14944170
77	1600014C10Rik	0.0461538	5.02237	0.584963	1	3	72244	#1E90FF,black	1600014C10Rik	chr7	38183217	38197565	+		GO:0003674|GO:0005575|GO:0005739|GO:0008150|GO:0016020|GO:0016021	MGI:1919494	protein-coding	AI428873	RIKEN cDNA 1600014C10 gene	3450	38183217	38194970
78	1600014C23Rik	1	0	0	0	0	72240		1600014C23Rik	chr17	45732864	45733844	-	ENSMUSG00000094690	GO:0003674|GO:0005575|GO:0008150	MGI:1919490	protein-coding		RIKEN cDNA 1600014C23 gene	518	45732864	45733793
79	1600014K23Rik	1	0	0	0	0	71996		1600014K23Rik	chrX	85249677	85270291	+	ENSMUSG00000035491	GO:0003674|GO:0005575|GO:0008150	MGI:1919246|Vega:OTTMUSG00000017937	protein-coding	AI324104	RIKEN cDNA 1600014K23 gene	840	85249677	85270161	100042782|14319|14325|434726|434727|434729|67634|83457
80	1600015I10Rik	1	0	0	0	0	69761		1600015I10Rik	chr6	48929896	48933687	+	ENSMUSG00000029813	GO:0003674|GO:0005575|GO:0008150	MGI:1917011|Vega:OTTMUSG00000037958	protein-coding	AI429442|Doxl1	RIKEN cDNA 1600015I10 gene	2484	48929896	48933511	11754|237940|243376|243377|76507
81	1600019K03Rik	1	0	0	0	0	69768		1600019K03Rik	chr16	35503170	35509419	-			MGI:1917018	miscRNA		RIKEN cDNA 1600019K03 gene	477	35503170	35509419
82	1600020E01Rik	1	0	0	0	0	72012		1600020E01Rik	chr6	86526271	86564449	+		GO:0003674|GO:0005575|GO:0008150	MGI:1919262	miscRNA		RIKEN cDNA 1600020E01 gene	681	86527330	86564449
83	1600023N17Rik	1	0	0	0	0	69788		1600023N17Rik	chr5	45668702	45669708	-		GO:0003674|GO:0005575|GO:0008150	MGI:1917038	protein-coding	AV119442	RIKEN cDNA 1600023N17 gene	1008	45668701	45669708
84	1600025M17Rik	1	0	0	0	0	72030		1600025M17Rik	chrX	56317608	56320664	+			MGI:1919280	miscRNA	Gm394	RIKEN cDNA 1600025M17 gene	547	56317608	56320664
85	1600027J07Rik	1	0	0	0	0														489	103343878	103347534
86	1600029I14Rik	1	0	0	0	0	69797		1600029I14Rik	chr9	99470421	99474751	+		GO:0003674|GO:0005575|GO:0008150	MGI:1917047	miscRNA		RIKEN cDNA 1600029I14 gene	864	99470421	99474751
87	1600029O15Rik	0.599853	9.40621	8.66888	401	588	665268	#B0E0E6,black	1600029O15Rik	chr9	58202897	58208808	+			MGI:3045362	pseudo		ribosomal protein L17 pseudogene	1809	58202897	58208808
88	1700001C02Rik	1	0	0	0	0	75434		1700001C02Rik	chr5	30466077	30484087	+	ENSMUSG00000029182	GO:0003674|GO:0005575|GO:0008150	MGI:1922684|Vega:OTTMUSG00000022268	protein-coding	1700047H18Rik	RIKEN cDNA 1700001C02 gene	712	30466077	30484012
89	1700001C19Rik	1	0	0	0	0	75462		1700001C19Rik	chr17	47412734	47437375	-	ENSMUSG00000047150	GO:0003674|GO:0005575|GO:0008150	MGI:1922712|Vega:OTTMUSG00000028416	protein-coding		RIKEN cDNA 1700001C19 gene	1801	47412734	47437214
90	1700001D01Rik	1	0	0	0	0	69279		1700001D01Rik	chr8	61281522	61288872	-			MGI:1916529	miscRNA		RIKEN cDNA 1700001D01 gene	565	61281522	61288872
91	1700001F09Rik	1	0	0	0	0	71826		1700001F09Rik	chr14	43342384	43347811	-	ENSMUSG00000095384	GO:0003674|GO:0005575|GO:0008150	MGI:1919076|Vega:OTTMUSG00000036374	protein-coding	Gm10377	RIKEN cDNA 1700001F09 gene	883	43342384	43347766	100042055|100042114|100042342|101055779|385138|545047|666186|666207|666376|666420|666502|666561|666678
92	1700001G01Rik	1	0	0	0	0														1562	17035508	17137559
93	1700001G11Rik	1	0	0	0	0	69303		1700001G11Rik	chr14	66295329	66297129	-		GO:0003674|GO:0005575|GO:0008150	MGI:1916553	miscRNA		RIKEN cDNA 1700001G11 gene	769	66295329	66297129
94	1700001G17Rik	1	0	0	0	0	67503		1700001G17Rik	chr1	33669824	33670712	+		GO:0003674|GO:0005575|GO:0008150	MGI:1914753	miscRNA		RIKEN cDNA 1700001G17 gene	889	33669824	33670712
95	1700001J03Rik	1	0	0	0	0	69282		1700001J03Rik	chr5	146182450	146185304	-	ENSMUSG00000095040	GO:0003674|GO:0005575|GO:0008150	MGI:1916532	protein-coding		RIKEN cDNA 1700001J03 gene	778	146182450	146185270	100041548|100041554|100041566|100041578|218921|231885|239036|622306|622924|623198|67410|69396|71162|76658
96	1700001J11Rik	1	0	0	0	0	72224		1700001J11Rik	chr9	40050558	40053025	+			MGI:1919474	pseudo		ring finger protein 19A pseudogene	2468	40050558	40053025
97	1700001K19Rik	1	0	0	0	0	66323		1700001K19Rik	chr12	110667689	110682619	-	ENSMUSG00000056508	GO:0003674|GO:0005575|GO:0008150	MGI:1913573	protein-coding		RIKEN cDNA 1700001K19 gene	954	110667689	110682619
98	1700001K23Rik	1	0	0	0	0	69319		1700001K23Rik	chr19	53248736	53255205	-			MGI:1916569	miscRNA		RIKEN cDNA 1700001K23 gene	488	53248736	53255205
99	1700001L05Rik	27	0	4.75489	0	53	69291	#FF0000,black	1700001L05Rik	chr15	83353847	83367297	-		GO:0003674|GO:0005575|GO:0008150	MGI:1916541	miscRNA		RIKEN cDNA 1700001L05 gene	6003	83353847	83367297
100	1700001L19Rik	25.5	0	4.67243	0	50	69315	#FF0000,black	1700001L19Rik	chr13	68597439	68614231	+	ENSMUSG00000021534	GO:0003674|GO:0005575|GO:0008150	MGI:1916565	protein-coding		RIKEN cDNA 1700001L19 gene	1808	68597439	68613009
101	1700001O22Rik	1	0	0	0	0	73598		1700001O22Rik	chr2	30795563	30803664	-	ENSMUSG00000044320	GO:0003674|GO:0005575|GO:0008150	MGI:1923631|Vega:OTTMUSG00000011876	protein-coding	1700113K14Rik|4930549G18Rik	RIKEN cDNA 1700001O22 gene	1591	30795563	30803664
102	1700001P01Rik	1	0	0	0	0	72215		1700001P01Rik	chr11	97771481	97775918	-	ENSMUSG00000018543	GO:0003674|GO:0005575|GO:0008150	MGI:1919465|Vega:OTTMUSG00000002779	protein-coding		RIKEN cDNA 1700001P01 gene	624	97771481	97775858
103	1700003C15Rik	1	0	0	0	0	69345		1700003C15Rik	chr5	11749833	11769308	-			MGI:1916595	miscRNA		RIKEN cDNA 1700003C15 gene	709	11749833	11769308
104	1700003D09Rik	1	0	0	0	0	69338		1700003D09Rik	chr11	98350718	98358283	-			MGI:1916588	miscRNA		RIKEN cDNA 1700003D09 gene	1389	98350718	98358283
105	1700003E16Rik	1	0	0	0	0	71837		1700003E16Rik	chr6	83156404	83162975	+	ENSMUSG00000030030	GO:0003674|GO:0005575|GO:0008150	MGI:1919087	protein-coding	AU041756	RIKEN cDNA 1700003E16 gene	2050	83156404	83162891
106	1700003E24Rik	1	0	0	0	0	100042663		1700003E24Rik	chrX	93156154	93156871	+		GO:0003674|GO:0005575|GO:0008150	MGI:1916607	miscRNA	ENSMUSG00000067646|Gm14779|OTTMUSG00000017966	RIKEN cDNA 1700003E24 gene	1016	93156221	93183944
107	1700003F12Rik	1	0	0	0	0	75480		1700003F12Rik	chr2	154548904	154550048	+	ENSMUSG00000038523	GO:0003674|GO:0005575|GO:0008150	MGI:1922730|Vega:OTTMUSG00000015791	protein-coding		RIKEN cDNA 1700003F12 gene	733	154548904	154549947
108	1700003G13Rik	1	0	0	0	0	72229		1700003G13Rik	chr9	45318266	45322079	-			MGI:1919479	miscRNA		RIKEN cDNA 1700003G13 gene	705	45318266	45322079
109	1700003G18Rik	1	0	0	0	0	69350		1700003G18Rik	chr7	116081762	116093149	-		GO:0003674|GO:0005575|GO:0008150	MGI:1916600	miscRNA	2610312K03Rik	RIKEN cDNA 1700003G18 gene	620	116081762	116093149
110	1700003H04Rik	1	0	0	0	0	384775		1700003H04Rik	chr3	124565891	124581091	-		GO:0003674|GO:0005575|GO:0008150	MGI:1923637	miscRNA	4930538K10Rik|4933400D22Rik	RIKEN cDNA 1700003H04 gene	757	124565891	124581091
111	1700003I22Rik	1	0	0	0	0														482	56018978	56020203
112	1700003L19Rik	1	0	0	0	0	75493		1700003L19Rik	chr16	12811390	12848653	+			MGI:1922743	miscRNA		RIKEN cDNA 1700003L19 gene	746	12811390	12848653
113	1700003M02Rik	1	0	0	0	0	69329		1700003M02Rik	chr4	34688575	34730206	-	ENSMUSG00000028294	GO:0003674|GO:0005575|GO:0008150	MGI:1916579|Vega:OTTMUSG00000006414	protein-coding	AU024269	RIKEN cDNA 1700003M02 gene	1716	34711332	34730206
114	1700003M07Rik	1	0	0	0	0	72225		1700003M07Rik	chr4	129960374	129965138	+			MGI:1919475	miscRNA		RIKEN cDNA 1700003M07 gene	2315	129960374	129965138
115	1700003P14Rik	1	0	0	0	0	75890		1700003P14Rik	chr13	118556168	118588629	+			MGI:1916594	miscRNA	1700030O10Rik|4930584L06Rik	RIKEN cDNA 1700003P14 gene	994	118556168	118588629
116	1700006A11Rik	1	0	0	0	0	71824		1700006A11Rik	chr3	124401155	124426028	-	ENSMUSG00000027973	GO:0003674|GO:0005575|GO:0008150	MGI:1919074	protein-coding		RIKEN cDNA 1700006A11 gene	1983	124401155	124426028	244867|380608|385263|72536
117	1700006E09Rik	1	0	0	0	0	75437		1700006E09Rik	chr11	101987056	101992264	+	ENSMUSG00000010841	GO:0003674|GO:0005575|GO:0008150	MGI:1922687|Vega:OTTMUSG00000002319	protein-coding		RIKEN cDNA 1700006E09 gene	698	101987056	101992264
118	1700006F04Rik	1	0	0	0	0	75432		1700006F04Rik	chr14	119749227	119751564	+			MGI:1922682	miscRNA		RIKEN cDNA 1700006F04 gene	439	119749227	119751564
119	1700006H21Rik	1	0	0	0	0	72257		1700006H21Rik	chr13	107687397	107692168	+			MGI:1919507	miscRNA		RIKEN cDNA 1700006H21 gene	622	107687397	107692168
120	1700007B14Rik	1	0	0	0	0	71831		1700007B14Rik	chr8	75448694	75984507	+	ENSMUSG00000031620	GO:0003674|GO:0005575|GO:0008150	MGI:1919081|Vega:OTTMUSG00000031095	protein-coding		RIKEN cDNA 1700007B14 gene	2161	75448694	75984295
121	1700007F19Rik	1	0	0	0	0	67850		1700007F19Rik	chr3	58141707	58163807	-			MGI:1915100	miscRNA		RIKEN cDNA 1700007F19 gene	1642	58141707	58163807
122	1700007G11Rik	1	0	0	0	0	75784		1700007G11Rik	chr5	98329304	98802019	+	ENSMUSG00000057816	GO:0003674|GO:0005575|GO:0008150	MGI:1916571	protein-coding	4930428O21Rik	RIKEN cDNA 1700007G11 gene	861	98329304	98801910
123	1700007J10Rik	0.186441	5.88264	3.45943	3	22	69320	#00BFFF,black	1700007J10Rik	chr11	59725917	59740154	-			MGI:1916570	miscRNA	4930573L17Rik	RIKEN cDNA 1700007J10 gene	1111	59725917	59740154
124	1700007K09Rik	1	0	0	0	0	69318		1700007K09Rik	chr7	131325931	131329499	-		GO:0003674|GO:0005575|GO:0005576|GO:0008150	MGI:1916568	protein-coding		RIKEN cDNA 1700007K09 gene	676	131325931	131329499
125	1700007K13Rik	1	0	0	0	0	69327		1700007K13Rik	chr2	28462001	28466324	-	ENSMUSG00000026831	GO:0003674|GO:0005575|GO:0008150	MGI:1916577|Vega:OTTMUSG00000011647	protein-coding	Rbest47	RIKEN cDNA 1700007K13 gene	804	28462001	28466269
126	1700007L15Rik	1	0	0	0	0	100502742		1700007L15Rik	chr16	33379854	33380736	-			MGI:1916581	miscRNA		RIKEN cDNA 1700007L15 gene	747	33379854	33380736
127	1700007P06Rik	1	0	0	0	0	69308		1700007P06Rik	chr1	187125138	187127852	+			MGI:1916558	miscRNA		RIKEN cDNA 1700007P06 gene	823	187125138	187127852
128	1700008C04Rik	1	0	0	0	0														799	51005156	51062543
129	1700008J07Rik	1	0	0	0	0	629159		1700008J07Rik	chr7	127510438	127512869	-			MGI:1916610	miscRNA	AW048743	RIKEN cDNA 1700008J07 gene	2432	127510438	127512869
130	1700008K24Rik	1	0	0	0	0	69311		1700008K24Rik	chr17	49112264	49113533	-			MGI:1916561	miscRNA		RIKEN cDNA 1700008K24 gene	947	49112264	49113533
131	1700008O03Rik	1	0	0	0	0	69349		1700008O03Rik	chr7	44360045	44375030	-	ENSMUSG00000008028	GO:0003674|GO:0005575|GO:0008150	MGI:1916599|Vega:OTTMUSG00000023974	protein-coding		RIKEN cDNA 1700008O03 gene	911	44360045	44375030
132	1700008P02Rik	1	0	0	0	0	69347		1700008P02Rik	chr3	6615413	6620443	-	ENSMUSG00000069118	GO:0003674|GO:0005575|GO:0008150	MGI:1916597	protein-coding		RIKEN cDNA 1700008P02 gene	788	6615413	6620392	380907|67932
133	1700009C05Rik	1	0	0	0	0	74220		1700009C05Rik	chr6	81900465	81910800	-			MGI:1921470	miscRNA		RIKEN cDNA 1700009C05 gene	787	81900465	81910800
134	1700009J07Rik	1	0	0	0	0	75188		1700009J07Rik	chr10	77893420	77896111	+			MGI:1914938	miscRNA	4930535B06Rik	RIKEN cDNA 1700009J07 gene	914	77893420	77896111
135	1700009N14Rik	1	0	0	0	0	75471		1700009N14Rik	chr4	39450293	39451778	+	ENSMUSG00000028287	GO:0000166|GO:0005525|GO:0005575|GO:0008150|GO:0019904	MGI:1922721|Vega:OTTMUSG00000006545	protein-coding	AI429145	RIKEN cDNA 1700009N14 gene	1262	39450293	39451446	19384|19428|68708
136	1700010B08Rik	1	0	0	0	0	75485		1700010B08Rik	chr2	173719415	173722086	+	ENSMUSG00000057047	GO:0003674|GO:0005575|GO:0008150	MGI:1922735|Vega:OTTMUSG00000016373	protein-coding		RIKEN cDNA 1700010B08 gene	896	173719415	173721984
137	1700010D01Rik	1	0	0	0	0	76386		1700010D01Rik	chrX	95732590	95733261	-	ENSMUSG00000071721	GO:0003674|GO:0005575|GO:0008150	MGI:1923636	protein-coding		RIKEN cDNA 1700010D01 gene	503	95732590	95733239	546347|69423
138	1700010I02Rik	1	0	0	0	0	75476		1700010I02Rik	chr3	7925303	7954887	-			MGI:1922726	miscRNA		RIKEN cDNA 1700010I02 gene	436	7925303	7954887
139	1700010I14Rik	2.71721	6.93074	8.37287	34	485	66931	#FF6347,black	1700010I14Rik	chr17	8988333	9008319	+	ENSMUSG00000023873	GO:0003674|GO:0005575|GO:0008150	MGI:1914181|Vega:OTTMUSG00000028081	protein-coding		RIKEN cDNA 1700010I14 gene	1878	8988333	9007987
140	1700010J16Rik	1	0	0	0	0	69355		1700010J16Rik	chr10	112726926	112785599	+			MGI:1916605	miscRNA		RIKEN cDNA 1700010J16 gene	887	112726926	112785599
141	1700010K23Rik	1	0	0	0	0	75501		1700010K23Rik	chr16	66657118	66664626	+			MGI:1922751	miscRNA		RIKEN cDNA 1700010K23 gene	376	66657118	66664626
142	1700011A15Rik	0.455914	7.86109	6.72792	111	190	66322	#87CEEB,black	1700011A15Rik	chr15	101447745	101453909	+	ENSMUSG00000063971	GO:0003674|GO:0005575|GO:0005882|GO:0008150	MGI:1913572	protein-coding		RIKEN cDNA 1700011A15 gene	903	101447745	101453629
143	1700011B04Rik	1	0	0	0	0	100503727		1700011B04Rik	chr13	35181623	35188014	+			MGI:1922894	miscRNA		RIKEN cDNA 1700011B04 gene	648	35181623	35188014
144	1700011C11Rik	1	0	0	0	0														363	71961175	72027317
145	1700011E24Rik	1	0	0	0	0	75467		1700011E24Rik	chr17	87389571	87427741	-	ENSMUSG00000036557	GO:0003674|GO:0005575|GO:0008150	MGI:1922717	protein-coding		RIKEN cDNA 1700011E24 gene	847	87389571	87427663
146	1700011H14Rik	1	0	0	0	0	67082		1700011H14Rik	chr14	49226359	49245428	-	ENSMUSG00000021850	GO:0003674|GO:0005575|GO:0008150	MGI:1914332|Vega:OTTMUSG00000027957	protein-coding		RIKEN cDNA 1700011H14 gene	1167	49226359	49245428
147	1700011I03Rik	1	0	0	0	0	75444		1700011I03Rik	chr18	57533826	57731065	+	ENSMUSG00000058925	GO:0003674|GO:0005575|GO:0008150	MGI:1922694|Vega:OTTMUSG00000033166	protein-coding	4930583I06Rik	RIKEN cDNA 1700011I03 gene	967	57533826	57730941
148	1700011L22Rik	1	0	0	0	0	67687		1700011L22Rik	chr8	79210430	79248583	-	ENSMUSG00000031682	GO:0003674|GO:0005575|GO:0008150	MGI:1914937	protein-coding		RIKEN cDNA 1700011L22 gene	978	79210430	79248452
149	1700011M02Rik	1	0	0	0	0	75443		1700011M02Rik	chrX	102908905	102909651	+		GO:0003674|GO:0005575|GO:0008150	MGI:1922693	miscRNA		RIKEN cDNA 1700011M02 gene	420	102908905	102909651
150	1700012A03Rik	1	0	0	0	0	76382		1700012A03Rik	chr6	32050288	32058915	+	ENSMUSG00000029766	GO:0003674|GO:0005575|GO:0008150	MGI:1923632|Vega:OTTMUSG00000014742	protein-coding	AI429084	RIKEN cDNA 1700012A03 gene	915	32050288	32058779
151	1700012B07Rik	1	0	0	0	0	69324		1700012B07Rik	chr11	109788291	109828046	-	ENSMUSG00000020617	GO:0003674|GO:0005575|GO:0008150	MGI:1916574|Vega:OTTMUSG00000003349	protein-coding	1700069D21Rik	RIKEN cDNA 1700012B07 gene	1470	109788291	109827905
152	1700012B09Rik	1	0	0	0	0	69325		1700012B09Rik	chr9	14756593	14771030	-	ENSMUSG00000031927	GO:0003674|GO:0005575|GO:0008150	MGI:1916575	protein-coding	1700007P19Rik	RIKEN cDNA 1700012B09 gene	685	14758194	14770968
153	1700012C14Rik	1	0	0	0	0														498	30460985	30463313
154	1700012D01Rik	1	0	0	0	0	72243		1700012D01Rik	chr10	127667123	127668851	+			MGI:1919493	miscRNA		RIKEN cDNA 1700012D01 gene	695	127667123	127668851
155	1700012D14Rik	1	0	0	0	0	75479		1700012D14Rik	chr7	111117673	111122691	-		GO:0003674|GO:0005575|GO:0008150	MGI:1922729	miscRNA		RIKEN cDNA 1700012D14 gene	629	111117673	111122675
156	1700012D16Rik	1	0	0	0	0														579	153296502	153298649
157	1700012H19Rik	1	0	0	0	0														405	112822965	112825128
158	1700012I11Rik	1	0	0	0	0	69334		1700012I11Rik	chr15	67226769	67377094	+			MGI:1916584	miscRNA		RIKEN cDNA 1700012I11 gene	1039	67226769	67377094
159	1700012L04Rik	1	0	0	0	0	76383		1700012L04Rik	chrX	9283764	9284288	+	ENSMUSG00000096571	GO:0000786|GO:0003677|GO:0005634|GO:0005694	MGI:1923633|Vega:OTTMUSG00000016891	protein-coding	H2al1	RIKEN cDNA 1700012L04 gene	525	9283764	9284176	100042840|100042922|100042927|100042929|100042931|100042939|100042943|100042944|100042946|236663|333452|385328|547154|547160|547210|68231
160	1700012P22Rik	1	0	0	0	0	69364		1700012P22Rik	chr4	144418191	144438772	-	ENSMUSG00000028589	GO:0003674|GO:0005575|GO:0008150	MGI:1916614|Vega:OTTMUSG00000010542	protein-coding		RIKEN cDNA 1700012P22 gene	972	144418191	144438604
161	1700013D24Rik	24.5	0	4.61471	0	48	76921	#FF0000,black	1700013D24Rik	chr6	124347594	124357086	-	ENSMUSG00000079346	GO:0003674|GO:0005575|GO:0008150	MGI:1924171	protein-coding		RIKEN cDNA 1700013D24 gene	534	124347594	124357019
162	1700013F07Rik	1	0	0	0	0	75504		1700013F07Rik	chr3	108537584	108544697	+	ENSMUSG00000027886	GO:0003674|GO:0005575|GO:0008150	MGI:1922754|Vega:OTTMUSG00000007253	protein-coding		RIKEN cDNA 1700013F07 gene	592	108537584	108544647
163	1700013G24Rik	1	0	0	0	0	69380		1700013G24Rik	chr4	137453296	137455461	+	ENSMUSG00000041399	GO:0003674|GO:0005575|GO:0008150	MGI:1916630|Vega:OTTMUSG00000009878	protein-coding	AI507018	RIKEN cDNA 1700013G24 gene	1036	137453296	137455396
164	1700013H16Rik	1	0	0	0	0	75514		1700013H16Rik	chrX	53742901	53757831	-	ENSMUSG00000054727	GO:0003674|GO:0005575|GO:0008150	MGI:1922764|Vega:OTTMUSG00000017387	protein-coding	Xlr6	RIKEN cDNA 1700013H16 gene	1224	53742901	53757831	100040483|100040963|100041440|100041812|100041987|100042079|100042417|100042509|100042594|100042709|100861637|100861730|100861731|100861779|100861839|100862100|100862147|100862315|100862330|20962|22441|22445|22446|27083|27084|331416|380994|382217|434794|574437|574438|627081|666842|70691|72891
165	1700015E13Rik	1	0	0	0	0	76925		1700015E13Rik	chr1	170308861	170312125	+	ENSMUSG00000042800	GO:0003674|GO:0005575|GO:0008150	MGI:1924175|Vega:OTTMUSG00000039913	protein-coding		RIKEN cDNA 1700015E13 gene	713	170308861	170312048
166	1700015F17Rik	1	0	0	0	0	381716		1700015F17Rik	chr5	5437827	5479143	-	ENSMUSG00000079666	GO:0003674|GO:0005575|GO:0008150	MGI:2686532|Vega:OTTMUSG00000025941	protein-coding	Gm1686	RIKEN cDNA 1700015F17 gene	710	5437827	5479013
167	1700015G11Rik	1	0	0	0	0	100503036		1700015G11Rik	chr7	52011680	52015716	-	ENSMUSG00000094445	GO:0003674|GO:0005575|GO:0008150	MGI:1922779	protein-coding		RIKEN cDNA 1700015G11 gene	388	52011680	52015682
168	1700016C15Rik	1	0	0	0	0	69428		1700016C15Rik	chr1	177729814	177753305	+	ENSMUSG00000015962	GO:0003674|GO:0005575|GO:0008150	MGI:1916678|Vega:OTTMUSG00000029757	protein-coding		RIKEN cDNA 1700016C15 gene	749	177729814	177753305
169	1700016D06Rik	24.5	0	4.61471	0	48	76413	#FF0000,black	1700016D06Rik	chr8	11654924	11678750	-	ENSMUSG00000031509	GO:0003674|GO:0005575|GO:0008150	MGI:1923663	protein-coding		RIKEN cDNA 1700016D06 gene	1263	11654924	11678669
170	1700016G22Rik	1	0	0	0	0	71867		1700016G22Rik	chr13	5855509	5858092	-			MGI:1919117	miscRNA		RIKEN cDNA 1700016G22 gene	593	5855509	5858092
171	1700016H13Rik	1	0	0	0	0	74218		1700016H13Rik	chr5	103648587	103655732	-	ENSMUSG00000029320	GO:0003674|GO:0005575|GO:0008150	MGI:1921468|Vega:OTTMUSG00000029324	protein-coding		RIKEN cDNA 1700016H13 gene	946	103648587	103655732
172	1700016K19Rik	1	0	0	0	0	74230		1700016K19Rik	chr11	75999912	76003569	+	ENSMUSG00000053783	GO:0003674|GO:0005575|GO:0008150	MGI:1921480|Vega:OTTMUSG00000006221	protein-coding		RIKEN cDNA 1700016K19 gene	921	75999912	76003485
173	1700016L04Rik	1	0	0	0	0	69412		1700016L04Rik	chr10	14705609	14759019	+			MGI:1916662	miscRNA		RIKEN cDNA 1700016L04 gene	910	14705609	14759019
174	1700016L21Rik	1	0	0	0	0	72208		1700016L21Rik	chr1	80445932	80475660	+			MGI:1919458	miscRNA	Jr3	RIKEN cDNA 1700016L21 gene	394	80445932	80475660
175	1700016P04Rik	1	0	0	0	0	69413		1700016P04Rik	chr6	13413337	13415996	+			MGI:1916663	miscRNA		RIKEN cDNA 1700016P04 gene	429	13413337	13415996
176	1700017B05Rik	1	0	0	0	1	74211		1700017B05Rik	chr9	57252322	57262599	-	ENSMUSG00000032300	GO:0003674|GO:0005575|GO:0008150	MGI:1921461	protein-coding	AA682102|D9Ertd278e	RIKEN cDNA 1700017B05 gene	4934	57252322	57262599
177	1700017D01Rik	1	0	0	0	0	69369		1700017D01Rik	chr19	11096816	11130878	-	ENSMUSG00000024729	GO:0003674|GO:0005575|GO:0008150	MGI:1916619	protein-coding		RIKEN cDNA 1700017D01 gene	1194	11096816	11130878
178	1700017G19Rik	1	0	0	0	0	100040882		1700017G19Rik	chr3	40504865	40522912	-		GO:0003674|GO:0005575|GO:0008150	MGI:1919477	miscRNA		RIKEN cDNA 1700017G19 gene	2439	40504865	40522912
179	1700017J07Rik	1	0	0	0	0	75508		1700017J07Rik	chr2	168978269	168978906	+			MGI:1922758	miscRNA		RIKEN cDNA 1700017J07 gene	472	168978269	168978906
180	1700017L05Rik	1	0	0	0	0	69370		1700017L05Rik	chr5	77465488	77468851	+			MGI:1916620	protein-coding		RIKEN cDNA 1700017L05 gene	564	77465488	77468857
181	1700017N19Rik	1	0	0	0	0	66605		1700017N19Rik	chr10	100592386	100618391	+	ENSMUSG00000056912	GO:0003674|GO:0005575|GO:0008150	MGI:1913855	protein-coding		RIKEN cDNA 1700017N19 gene	1690	100592386	100618101	70579
182	1700018A04Rik	1	0	0	0	0	71307		1700018A04Rik	chr13	31565492	31582513	-			MGI:1916631	miscRNA	4930551G20Rik|4933439J11Rik	RIKEN cDNA 1700018A04 gene	714	31565492	31582513
183	1700018B08Rik	0.653913	8.16742	7.55459	151	299	76405	#B0E0E6,black	1700018B08Rik	chr8	121530784	121541954	-	ENSMUSG00000031809	GO:0003674|GO:0005575|GO:0008150	MGI:1923655	protein-coding	1700084O22Rik	RIKEN cDNA 1700018B08 gene	1080	121530784	121541755
184	1700018B24Rik	2.7631	9.3208	10.7871	374	2458	66332	#FF6347,black	1700018B24Rik	chr3	48605731	48609101	-		GO:0003674|GO:0005575|GO:0007049|GO:0008150	MGI:1913582	pseudo		enhancer of rudimentary homolog pseudogene	3370	48605731	48609100
185	1700018C11Rik	1	0	0	0	0	75524		1700018C11Rik	chr4	63607091	63622429	-	ENSMUSG00000058935	GO:0003674|GO:0005575|GO:0008150	MGI:1922774|Vega:OTTMUSG00000000251	protein-coding	bM230C2.3	RIKEN cDNA 1700018C11 gene	671	63607091	63622429
186	1700018F24Rik	1	0	0	0	0	69396		1700018F24Rik	chr5	145042990	145045678	+	ENSMUSG00000029620	GO:0003674|GO:0005575|GO:0008150	MGI:1916646	protein-coding	AV045857	RIKEN cDNA 1700018F24 gene	1119	145042990	145045551	100041548|100041554|100041566|100041578|218921|231885|239036|622306|622924|623198|67410|69282|71162|76658
187	1700018G05Rik	1	0	0	0	0	69388		1700018G05Rik	chrX	102928372	102929107	+		GO:0003674|GO:0005575|GO:0008150	MGI:1916638	miscRNA		RIKEN cDNA 1700018G05 gene	399	102928372	102929107
188	1700018L02Rik	1	0	0	0	0	67329		1700018L02Rik	chr19	29047483	29048729	+			MGI:1914579	miscRNA		RIKEN cDNA 1700018L02 gene	1247	29047483	29048729
189	1700019A02Rik	1	0	0	0	0	69397		1700019A02Rik	chr1	53158577	53187617	-	ENSMUSG00000060715	GO:0003674|GO:0005575|GO:0008150	MGI:1916647	protein-coding		RIKEN cDNA 1700019A02 gene	627	53158577	53187601
190	1700019B03Rik	1	0	0	0	0	76406		1700019B03Rik	chr8	3470862	3487178	+	ENSMUSG00000040340	GO:0003674|GO:0005575|GO:0008150	MGI:1923656|Vega:OTTMUSG00000033175	protein-coding		RIKEN cDNA 1700019B03 gene	1613	3470862	3487158
191	1700019B21Rik	0.233708	7.79766	5.70044	102	102	75545	#00BFFF,black	1700019B21Rik	chrX	62510539	62527011	-			MGI:1922795	miscRNA		RIKEN cDNA 1700019B21 gene	778	62510539	62527011
192	1700019C18Rik	1	0	0	0	0														410	35210660	35212048
193	1700019D03Rik	0.195846	7.3966	5.04439	65	65	67080	#00BFFF,black	1700019D03Rik	chr1	52924903	52963260	-	ENSMUSG00000043629	GO:0003674|GO:0005575|GO:0008150	MGI:1914330|Vega:OTTMUSG00000021472	protein-coding	2410136C24Rik|AA410151	RIKEN cDNA 1700019D03 gene	834	52925127	52952840
194	1700019E08Rik	1	0	0	0	0	69405		1700019E08Rik	chr2	45696605	45698447	+			MGI:1916655	miscRNA		RIKEN cDNA 1700019E08 gene	635	45696605	45698447
195	1700019G17Rik	1	0	0	0	0	75541		1700019G17Rik	chr6	85899050	85904938	-	ENSMUSG00000068299	GO:0003674|GO:0005575|GO:0008150	MGI:1922791|Vega:OTTMUSG00000034544	protein-coding		RIKEN cDNA 1700019G17 gene	3278	85899050	85904938	100043497|100504710|269642|66116|68396|69049|93673|93674
196	1700019G24Rik	1	0	0	0	0	72249		1700019G24Rik	chr6	5963897	5977393	-			MGI:1919499	miscRNA		RIKEN cDNA 1700019G24 gene	515	5963897	5977393
197	1700019L03Rik	1	0	0	0	0	227736		1700019L03Rik	chr2	32777413	32784405	-	ENSMUSG00000038987	GO:0003674|GO:0005575|GO:0008150	MGI:2447809|Vega:OTTMUSG00000012529	protein-coding		RIKEN cDNA 1700019L03 gene	1675	32777413	32784387	72873
198	1700019M22Rik	1	0	0	0	0	69423		1700019M22Rik	chr12	96046615	96047222	-	ENSMUSG00000059695	GO:0003674|GO:0005575|GO:0008150	MGI:1916673	protein-coding		RIKEN cDNA 1700019M22 gene	602	96046621	96047222	546347|76386
199	1700019N19Rik	1	0	0	0	0	67507		1700019N19Rik	chr19	58785803	58794414	-	ENSMUSG00000026931	GO:0003674|GO:0005575|GO:0008150	MGI:1914757|Vega:OTTMUSG00000036451	protein-coding		RIKEN cDNA 1700019N19 gene	923	58785803	58794398
200	1700019O17Rik	1	0	0	0	0	71863		1700019O17Rik	chr1	86426329	86428049	+	ENSMUSG00000036574	GO:0003674|GO:0005575|GO:0008150	MGI:1919113|Vega:OTTMUSG00000042357	protein-coding		RIKEN cDNA 1700019O17 gene	1721	86426329	86427963
201	1700020A23Rik	1	0	0	0	0	75656		1700020A23Rik	chr2	130405259	130406074	+	ENSMUSG00000027409	GO:0003674|GO:0005575|GO:0008150	MGI:1922906|Vega:OTTMUSG00000015504	protein-coding		RIKEN cDNA 1700020A23 gene	733	130405259	130406018
202	1700020D05Rik	1	0	0	0	0	75555		1700020D05Rik	chr19	5502769	5503787	-		GO:0003674|GO:0005575|GO:0008150	MGI:1922805	protein-coding	mage-g2	RIKEN cDNA 1700020D05 gene	1019	5502769	5503751
203	1700020D14Rik	1	0	0	0	0														1208	206150	323296
204	1700020G17Rik	1	0	0	0	0	75630		1700020G17Rik	chr10	110801174	110896507	-			MGI:1922880	miscRNA	4930480D05Rik	RIKEN cDNA 1700020G17 gene	610	110801174	110896507
205	1700020I14Rik	5	0	2.32193	0	10	66602	#FF4500,black	1700020I14Rik	chr2	119594296	119600744	+		GO:0003674|GO:0005575|GO:0008150	MGI:1913852	miscRNA	1190006L01Rik|4933437I03Rik|AI451541|AI585852|AW538376|AW558897	RIKEN cDNA 1700020I14 gene	1549	119594296	119600744
206	1700020L24Rik	1	0	0	0	0	66330		1700020L24Rik	chr11	83437694	83441232	+	ENSMUSG00000035085	GO:0003674|GO:0005575|GO:0008150	MGI:1913580|Vega:OTTMUSG00000000935	protein-coding		RIKEN cDNA 1700020L24 gene	931	83437694	83440922
207	1700020M21Rik	1	0	0	0	0	76402		1700020M21Rik	chr9	120913774	120915250	-			MGI:1923652	miscRNA		RIKEN cDNA 1700020M21 gene	642	120913774	120915250
208	1700020N01Rik	1	0	0	0	0	67692		1700020N01Rik	chr10	21593145	21622375	+		GO:0003674|GO:0005575|GO:0008150	MGI:1914942	miscRNA		RIKEN cDNA 1700020N01 gene	1061	21593145	21622375
209	1700020N15Rik	1	0	0	0	0	75509		1700020N15Rik	chrX	69945281	69945980	+	ENSMUSG00000059690	GO:0003674|GO:0005575|GO:0008150	MGI:1922759|Vega:OTTMUSG00000017708	protein-coding		RIKEN cDNA 1700020N15 gene	546	69945281	69945838	627927
210	1700020N18Rik	1	0	0	0	0	67086		1700020N18Rik	chr1	91404879	91406029	-			MGI:1914336	miscRNA		RIKEN cDNA 1700020N18 gene	547	91404879	91406029
211	1700021F05Rik	0.64711	9.17866	8.55075	337	546	67851	#B0E0E6,black	1700021F05Rik	chr10	43525121	43540994	-	ENSMUSG00000019797	GO:0003674|GO:0003723|GO:0005739|GO:0008150	MGI:1915101|Vega:OTTMUSG00000032591	protein-coding		RIKEN cDNA 1700021F05 gene	898	43525121	43540994
212	1700021F07Rik	1	0	0	0	0	72221		1700021F07Rik	chr2	173522592	173528502	+	ENSMUSG00000027518	GO:0003674|GO:0005575|GO:0008150	MGI:1919471|Vega:OTTMUSG00000016241	protein-coding		RIKEN cDNA 1700021F07 gene	641	173522592	173528344
213	1700021K19Rik	0.835406	13.8094	13.55	8928	16504	100502698		1700021K19Rik	chr16	32821702	32877766	-	ENSMUSG00000035629	GO:0003674|GO:0005764|GO:0005768|GO:0005769|GO:0005770|GO:0006897|GO:0006914|GO:0010507|GO:0045806	MGI:1915160|Vega:OTTMUSG00000026856	protein-coding	5330403K09|Kiaa0226|Rubicon|mKIAA0226	RIKEN cDNA 1700021K19 gene	5343	32821702	32868160	23854|241075|271221|353047
214	1700021N21Rik	1	0	0	0	0	69409		1700021N21Rik	chr4	134448765	134450171	-			MGI:1916659	miscRNA		RIKEN cDNA 1700021N21 gene	905	134448765	134450171
215	1700022A21Rik	1	0	0	0	0	72252		1700022A21Rik	chr5	24645453	24648860	+			MGI:1919502	pseudo		glycerol-3-phosphate dehydrogenase 1-like pseudogene	1448	24645453	24648860
216	1700022A22Rik	1	0	0	0	0	71120		1700022A22Rik	chr15	46324585	46373899	+			MGI:1922807	miscRNA	4933413D07Rik	RIKEN cDNA 1700022A22 gene	855	46324585	46373899
217	1700022E09Rik	1	0	0	0	0	75636		1700022E09Rik	chr16	59466872	59469238	-			MGI:1922886	miscRNA		RIKEN cDNA 1700022E09 gene	385	59466872	59469238
218	1700022H01Rik	1	0	0	0	0														684	61674527	61680290
219	1700022H16Rik	1	0	0	0	0	69420		1700022H16Rik	chr12	9565236	9570585	-			MGI:1916670	miscRNA		RIKEN cDNA 1700022H16 gene	476	9565236	9570585
220	1700022I11Rik	1	0	0	0	0	67317		1700022I11Rik	chr4	42969946	42974325	+	ENSMUSG00000028451	GO:0003674|GO:0005575|GO:0008150	MGI:1914567|Vega:OTTMUSG00000006689	protein-coding		RIKEN cDNA 1700022I11 gene	3726	42969946	42974220
221	1700023C21Rik	1	0	0	0	0	73257		1700023C21Rik	chr11	109845878	109848476	+			MGI:1920507	miscRNA		RIKEN cDNA 1700023C21 gene	389	109845878	109848476
222	1700023F02Rik	1	0	0	0	0	69433		1700023F02Rik	chr10	66120609	66124064	-			MGI:1916683	miscRNA	AV205046	RIKEN cDNA 1700023F02 gene	345	66120609	66124064
223	1700023F06Rik	1	0	0	0	0	69441		1700023F06Rik	chr11	103198947	103208548	-	ENSMUSG00000020940	GO:0003674|GO:0005575|GO:0008150	MGI:1916691|Vega:OTTMUSG00000003034	protein-coding		RIKEN cDNA 1700023F06 gene	1199	103198944	103208515	329972|70894
224	1700024B18Rik	1	0	0	0	0	69393		1700024B18Rik	chr14	123987635	124015684	+			MGI:1916643	miscRNA		RIKEN cDNA 1700024B18 gene	423	123987635	124015684
225	1700024F13Rik	1	0	0	0	0	73270		1700024F13Rik	chr13	3497960	3501393	+			MGI:1920520	miscRNA		RIKEN cDNA 1700024F13 gene	669	3498050	3501393
226	1700024G13Rik	1	0	0	0	0	67085		1700024G13Rik	chr14	32376502	32388373	-	ENSMUSG00000072473	GO:0003674|GO:0005575|GO:0008150	MGI:1914335	protein-coding	C10orf53	RIKEN cDNA 1700024G13 gene	398	32376502	32388352
227	1700024I08Rik	1	0	0	0	0														759	63675756	63734298
228	1700024N05Rik	0.194611	7.3837	5.02237	64	64		#00BFFF,black												985	43162454	43174858
229	1700024P04Rik	1	0	0	0	0	69382		1700024P04Rik	chr13	98984090	98984565	-	ENSMUSG00000045022	GO:0000786|GO:0003677|GO:0005634|GO:0005737|GO:0006334|GO:0046982	MGI:1916632|Vega:OTTMUSG00000033617	protein-coding	H2bl1|Subh2bv	RIKEN cDNA 1700024P04 gene	476	98984090	98984516	319177|69389
230	1700024P16Rik	0.683202	11.5132	10.9636	1784	2788	242594	#E0FFFF,black	1700024P16Rik	chr4	104913456	105016863	+	ENSMUSG00000078612	GO:0003674|GO:0005575|GO:0008150	MGI:2685466|Vega:OTTMUSG00000008126	protein-coding	C1orf168|Gm620	RIKEN cDNA 1700024P16 gene	3258	104913456	105016143	23880|378460
231	1700025B11Rik	1	0	0	0	0	76409		1700025B11Rik	chr15	77558240	77561892	-			MGI:1923659	miscRNA		RIKEN cDNA 1700025B11 gene	552	77558240	77561892
232	1700025C18Rik	1	0	0	0	0	72211		1700025C18Rik	chr2	165078693	165090750	-		GO:0003674|GO:0005575|GO:0008150	MGI:1919461	miscRNA		RIKEN cDNA 1700025C18 gene	702	165078693	165090750
233	1700025F22Rik	1	0	0	0	0	69416		1700025F22Rik	chr19	11139683	11165320	-	ENSMUSG00000024728	GO:0003674|GO:0005575|GO:0008150	MGI:1916666	protein-coding		RIKEN cDNA 1700025F22 gene	631	11139683	11165320
234	1700025F24Rik	1	0	0	0	0	67081		1700025F24Rik	chr10	119413444	119426864	+			MGI:1914331	miscRNA		RIKEN cDNA 1700025F24 gene	894	119413444	119426864
235	1700025G04Rik	0.135593	5.88264	3	3	16	69399	#00BFFF,black	1700025G04Rik	chr1	151852403	152090320	-	ENSMUSG00000032666	GO:0003674|GO:0005575|GO:0008150	MGI:1916649|Vega:OTTMUSG00000029402	protein-coding	2610510E02Rik|2900042O04Rik|ENSMUSG00000073540	RIKEN cDNA 1700025G04 gene	9754	151884524	152090320
236	1700025J12Rik	1	0	0	0	0														630	121589903	121591591
237	1700025K24Rik	1	0	0	0	0	69418		1700025K24Rik	chr17	54352583	54370074	-			MGI:1916668	miscRNA		RIKEN cDNA 1700025K24 gene	740	54352583	54370074
238	1700025M24Rik	1	0	0	0	0	72276		1700025M24Rik	chr5	73268580	73284184	-			MGI:1919526	miscRNA		RIKEN cDNA 1700025M24 gene	770	73268580	73284184
239	1700025N23Rik	1	0	0	0	0	69986		1700025N23Rik	chr6	39063879	39067586	-			MGI:1917236	miscRNA		RIKEN cDNA 1700025N23 gene	902	39063879	39067586
240	1700026D08Rik	1	0	0	0	0	75556		1700026D08Rik	chr7	83775617	83794839	-	ENSMUSG00000011154	GO:0003674|GO:0005575|GO:0008150	MGI:1922806|Vega:OTTMUSG00000027328	protein-coding	AW047638|AW551802	RIKEN cDNA 1700026D08 gene	1294	83775617	83794810
241	1700026D11Rik	1	0	0	0	0	70371		1700026D11Rik	chr2	132490716	132524057	+			MGI:1917621	miscRNA		RIKEN cDNA 1700026D11 gene	847	132490728	132524057
242	1700026F02Rik	1	0	0	0	0	69419		1700026F02Rik	chr8	71006728	71026755	-			MGI:1916669	miscRNA		RIKEN cDNA 1700026F02 gene	482	71006728	71026755
243	1700026J14Rik	1	0	0	0	0														794	48536582	48537474
244	1700026L06Rik	1	0	0	0	0	69987		1700026L06Rik	chr2	28692080	28699651	-	ENSMUSG00000026809	GO:0003674|GO:0005575|GO:0008150	MGI:1917237|Vega:OTTMUSG00000011765	protein-coding		RIKEN cDNA 1700026L06 gene	671	28692080	28699651
245	1700027A15Rik	1	0	0	0	0	69449		1700027A15Rik	chr1	73016036	73025508	+			MGI:1916699	miscRNA		RIKEN cDNA 1700027A15 gene	571	73016036	73025508
246	1700027F06Rik	1	0	0	0	0														403	124363282	124364486
247	1700027F09Rik	1	0	0	0	0	69999		1700027F09Rik	chr5	64454813	64467942	-			MGI:1917249	miscRNA		RIKEN cDNA 1700027F09 gene	766	64454813	64467942
248	1700027H10Rik	1	0	0	0	0	72274		1700027H10Rik	chr3	45416584	45439309	-			MGI:1919524	miscRNA		RIKEN cDNA 1700027H10 gene	583	45416584	45439309
249	1700027I24Rik	1	0	0	0	0	75567		1700027I24Rik	chr9	36668856	36693189	-			MGI:1922817	miscRNA		RIKEN cDNA 1700027I24 gene	696	36668856	36693189
250	1700027J07Rik	1	0	0	0	0	69443		1700027J07Rik	chr10	43746158	43765836	+		GO:0003674|GO:0005575|GO:0008150	MGI:1916693	miscRNA		RIKEN cDNA 1700027J07 gene	1060	43746158	43765836
251	1700028B04Rik	0.267943	6.70736	4.80735	21	55	70001	#87CEEB,black	1700028B04Rik	chr7	28496941	28497492	+			MGI:1917251	pseudo		NADH dehydrogenase (ubiquinone) 1 beta subcomplex 8 pseudogene	552	28496941	28497492
252	1700028D13Rik	1	0	0	0	0	75569		1700028D13Rik	chr5	112206763	112210002	+			MGI:1922819	miscRNA		RIKEN cDNA 1700028D13 gene	716	112206763	112210002
253	1700028E10Rik	1	0	0	0	0	625175		1700028E10Rik	chr5	151368675	151432119	+		GO:0003674|GO:0005575|GO:0008150	MGI:1916713	miscRNA	A630054D14|Gm6561	RIKEN cDNA 1700028E10 gene	2718	151368675	151414083
254	1700028I16Rik	1	0	0	0	0	70003		1700028I16Rik	chr10	82812123	82824242	+		GO:0003674|GO:0005575|GO:0008150	MGI:1917253	miscRNA		RIKEN cDNA 1700028I16 gene	1056	82812123	82824242
255	1700028J19Rik	1	0	0	0	0	70004		1700028J19Rik	chr7	44229930	44236122	-		GO:0003674|GO:0005575|GO:0008150	MGI:1917254	miscRNA		RIKEN cDNA 1700028J19 gene	1187	44229930	44236122
256	1700028K03Rik	5.2	5.02237	7.40088	1	273	76421	#FF4500,black	1700028K03Rik	chr5	107507621	107551542	+	ENSMUSG00000089798	GO:0003674|GO:0005575|GO:0008150	MGI:1923671|Vega:OTTMUSG00000023575	protein-coding		RIKEN cDNA 1700028K03 gene	3253	107534711	107549097
257	1700028M03Rik	1	0	0	0	0	69460		1700028M03Rik	chr3	83555367	83574118	-			MGI:1916710	miscRNA		RIKEN cDNA 1700028M03 gene	468	83555367	83574118
258	1700028P14Rik	1	0	0	0	0	67483		1700028P14Rik	chr19	23558760	23652812	-	ENSMUSG00000033053	GO:0003674|GO:0005575|GO:0008150|GO:0016020|GO:0016021	MGI:1914733	protein-coding	AV209940	RIKEN cDNA 1700028P14 gene	868	23558760	23652726
259	1700028P15Rik	1	0	0	0	0	75655		1700028P15Rik	chr2	171956879	171962824	-			MGI:1922905	miscRNA		RIKEN cDNA 1700028P15 gene	856	171956879	171962799
260	1700029B22Rik	1	0	0	0	0	69495		1700029B22Rik	chr7	131146439	131150578	+			MGI:1916745	miscRNA		RIKEN cDNA 1700029B22 gene	697	131146439	131150578
261	1700029F12Rik	1	0	0	0	0	66479		1700029F12Rik	chr13	97021864	97034362	-	ENSMUSG00000052075	GO:0003674|GO:0005575|GO:0008150	MGI:1913729	protein-coding		RIKEN cDNA 1700029F12 gene	1183	97021864	97035254
262	1700029H14Rik	1	0	0	0	0	66501		1700029H14Rik	chr8	13550733	13562448	-	ENSMUSG00000031452	GO:0003674|GO:0005575|GO:0008150	MGI:1913751|Vega:OTTMUSG00000033371	protein-coding		RIKEN cDNA 1700029H14 gene	1432	13550722	13562348
263	1700029I15Rik	1	0	0	0	0	75641		1700029I15Rik	chr2	92382918	92383603	+	ENSMUSG00000044916	GO:0003674|GO:0005575|GO:0005576|GO:0008150	MGI:1916742|Vega:OTTMUSG00000014472	protein-coding	1700021K07Rik	RIKEN cDNA 1700029I15 gene	364	92382918	92383569
264	1700029J03Rik	1	0	0	0	0	72264		1700029J03Rik	chr16	93396815	93458872	-			MGI:1919514	miscRNA		RIKEN cDNA 1700029J03 gene	789	93396815	93458872
265	1700029J07Rik	1	0	0	0	0	69479		1700029J07Rik	chr8	45953606	45975252	-	ENSMUSG00000071103	GO:0003674|GO:0005575|GO:0008150	MGI:1916729|Vega:OTTMUSG00000027155	protein-coding		RIKEN cDNA 1700029J07 gene	2740	45953606	45973603
266	1700029M20Rik	1	0	0	0	0	73937		1700029M20Rik	chr4	135626655	135630198	+			MGI:1913597	miscRNA	4930406E24Rik	RIKEN cDNA 1700029M20 gene	2963	135626655	135630198
267	1700029N11Rik	1	0	0	0	0	69491		1700029N11Rik	chr13	44439727	44457567	+			MGI:1916741	miscRNA		RIKEN cDNA 1700029N11 gene	565	44439727	44457567
268	1700029P11Rik	27.5	0	4.78136	0	54	66346	#FF0000,black	1700029P11Rik	chr15	81980540	81981563	+	ENSMUSG00000061633	GO:0003674|GO:0005739|GO:0008150	MGI:1913596|Vega:OTTMUSG00000033621	protein-coding		RIKEN cDNA 1700029P11 gene	1024	81980540	81981012	104130
269	1700030A11Rik	1	0	0	0	0	74179		1700030A11Rik	chr17	28905265	28906771	+			MGI:1921429	miscRNA		RIKEN cDNA 1700030A11 gene	888	28905265	28906771
270	1700030C10Rik	4.65714	7.12928	9.34873	45	921	69513	#FF4500,black	1700030C10Rik	chr12	20804392	20815779	-		GO:0003674|GO:0005575|GO:0008150	MGI:1916763	miscRNA		RIKEN cDNA 1700030C10 gene	1724	20804392	20815779
271	1700030F04Rik	1	0	0	0	0	72263		1700030F04Rik	chr6	117679207	117751769	-			MGI:1919513	miscRNA		RIKEN cDNA 1700030F04 gene	418	117679207	117751769
272	1700030F18Rik	1	0	0	0	0	72277		1700030F18Rik	chr15	99918348	99931658	-	ENSMUSG00000045350	GO:0003674|GO:0005575|GO:0008150	MGI:1919527|Vega:OTTMUSG00000042398	protein-coding	FAM186A	RIKEN cDNA 1700030F18 gene	621	99918348	99931658	545136
273	1700030J22Rik	1	0	0	0	0	69528		1700030J22Rik	chr8	116969599	116978959	-	ENSMUSG00000031847	GO:0003674|GO:0005634|GO:0005737|GO:0008150	MGI:1916778	protein-coding		RIKEN cDNA 1700030J22 gene	2971	116969599	116978943
274	1700030K09Rik	0.484036	11.3614	10.3146	1618	1777	72254	#87CEEB,black	1700030K09Rik	chr8	72443880	72460541	+	ENSMUSG00000052794	GO:0003674|GO:0005575|GO:0008150	MGI:1919504|Vega:OTTMUSG00000031775	protein-coding		RIKEN cDNA 1700030K09 gene	2427	72443880	72460151
275	1700030L20Rik	1	0	0	0	0	70055		1700030L20Rik	chr3	136435270	136449349	-			MGI:1917305	miscRNA		RIKEN cDNA 1700030L20 gene	985	136435270	136449349
276	1700030M09Rik	1	0	0	0	0	72259		1700030M09Rik	chr8	121544388	121547652	+			MGI:1919509	miscRNA		RIKEN cDNA 1700030M09 gene	964	121544388	121547652
277	1700030N03Rik	1	0	0	0	0	70011		1700030N03Rik	chr19	3153211	3197703	-			MGI:1917261	miscRNA	1700087C08Rik	RIKEN cDNA 1700030N03 gene	395	3153799	3197703
278	1700030O20Rik	4.5	0	2.16993	0	9	72286	#FF4500,black	1700030O20Rik	chr10	116723067	116729177	-			MGI:1919536	miscRNA		RIKEN cDNA 1700030O20 gene	594	116723067	116729177
279	1700031A10Rik	1	0	0	0	0	73286		1700031A10Rik	chr17	36923792	36933432	+			MGI:1920536	miscRNA		RIKEN cDNA 1700031A10 gene	656	36923792	36933432
280	1700031F05Rik	1	0	0	0	0	73300		1700031F05Rik	chrX	102859187	102866353	-	ENSMUSG00000032894	GO:0003674|GO:0005575|GO:0008150	MGI:1920550|Vega:OTTMUSG00000018180	protein-coding		RIKEN cDNA 1700031F05 gene	1360	102859187	102866353
281	1700031M16Rik	1	0	0	0	0	73302		1700031M16Rik	chr15	98398445	98416135	+			MGI:1920552	miscRNA	4930413L20Rik	RIKEN cDNA 1700031M16 gene	824	98398445	98416135
282	1700031P21Rik	1	0	0	0	0	73278		1700031P21Rik	chr12	52599984	52602322	-			MGI:1920528	miscRNA		RIKEN cDNA 1700031P21 gene	304	52599984	52602322
283	1700034E13Rik	1	0	0	0	0	78414		1700034E13Rik	chr18	52646220	52663731	+	ENSMUSG00000024532	GO:0003674|GO:0005575|GO:0008150	MGI:1925664|Vega:OTTMUSG00000028206	protein-coding		RIKEN cDNA 1700034E13 gene	477	52646220	52663718	66758
284	1700034G24Rik	1	0	0	0	0	67325		1700034G24Rik	chr5	112582936	112589996	-			MGI:1914575	miscRNA		RIKEN cDNA 1700034G24 gene	1081	112582936	112589996
285	1700034H15Rik	1	0	0	0	2	98736		1700034H15Rik	chr1	191890231	191907527	-		GO:0003674|GO:0005575|GO:0008150	MGI:1921515	miscRNA	4930557M11Rik|BB016121	RIKEN cDNA 1700034H15 gene	4362	191894072	191907527
286	1700034I23Rik	1	0	0	0	0	73297		1700034I23Rik	chr3	40900199	40902543	-		GO:0003674|GO:0005739|GO:0008150	MGI:1920547	pseudo		FUN14 domain containing 2 pseudogene	2345	40900199	40902543
287	1700034J05Rik	1	0	0	0	0	73344		1700034J05Rik	chr6	146951301	146954421	-	ENSMUSG00000040163	GO:0003674|GO:0005575|GO:0008150	MGI:1920594|Vega:OTTMUSG00000022992	protein-coding		RIKEN cDNA 1700034J05 gene	2034	146951301	146954421
288	1700034K08Rik	1	0	0	0	0	78349		1700034K08Rik	chr9	92979916	93005733	-			MGI:1925599	miscRNA		RIKEN cDNA 1700034K08 gene	617	92979916	93005733
289	1700034O15Rik	1	0	0	0	0	76606		1700034O15Rik	chr6	41684431	41685717	+	ENSMUSG00000029867	GO:0003674|GO:0005575|GO:0005576|GO:0008150	MGI:1923856	protein-coding		RIKEN cDNA 1700034O15 gene	741	41684431	41685390
290	1700034P13Rik	0.577523	10.7309	9.93884	1033	1371	73331	#B0E0E6,black	1700034P13Rik	chr1	9747648	9791922	+		GO:0003674|GO:0005575|GO:0008150	MGI:1920581	miscRNA		RIKEN cDNA 1700034P13 gene	1494	9747648	9771256
291	1700036G14Rik	1	0	0	0	0	73283		1700036G14Rik	chr3	85317519	85332027	+			MGI:1920533	miscRNA		RIKEN cDNA 1700036G14 gene	539	85317519	85332027
292	1700037C18Rik	1	0	0	0	0	73261		1700037C18Rik	chr16	3895181	3908689	-	ENSMUSG00000005983	GO:0003674|GO:0005575|GO:0008150	MGI:1920511|Vega:OTTMUSG00000025498	protein-coding	2810022L20Rik	RIKEN cDNA 1700037C18 gene	1097	3905798	3908453
293	1700037H04Rik	1	0	0	0	2	67326		1700037H04Rik	chr2	131146325	131160020	-	ENSMUSG00000027327	GO:0003674|GO:0005575|GO:0008150	MGI:1914576|Vega:OTTMUSG00000015728	protein-coding		RIKEN cDNA 1700037H04 gene	1241	131146325	131160020
294	1700039E15Rik	1	0	0	0	0	76713		1700039E15Rik	chr7	45282726	45288993	+	ENSMUSG00000070568	GO:0003674|GO:0005575|GO:0006810|GO:0008150|GO:0015293|GO:0016020|GO:0016021|GO:0055085	MGI:1923963|Vega:OTTMUSG00000039915	protein-coding	Gm19188	RIKEN cDNA 1700039E15 gene	1732	45282873	45288533	102680|103098|22598|22599|229706|381884|74338
295	1700039E22Rik	1	0	0	0	0	73322		1700039E22Rik	chr19	44828493	44835938	-			MGI:1920572	miscRNA		RIKEN cDNA 1700039E22 gene	770	44828493	44835938
296	1700040L02Rik	1	0	0	0	0	73287		1700040L02Rik	chr10	68430956	68541875	-	ENSMUSG00000019945	GO:0003674|GO:0005575|GO:0008150	MGI:1920537|Vega:OTTMUSG00000022968	protein-coding		RIKEN cDNA 1700040L02 gene	1238	68430956	68541857
297	1700041A01Rik	1	0	0	0	0														369	88291361	88301023
298	1700041C23Rik	1	0	0	0	0	67319		1700041C23Rik	chr9	57175275	57186110	+			MGI:1914569	miscRNA		RIKEN cDNA 1700041C23 gene	397	57175275	57186110
299	1700041M19Rik	1	0	0	0	0	76601		1700041M19Rik	chr16	77004228	77010881	-			MGI:1923851	miscRNA		RIKEN cDNA 1700041M19 gene	1129	77004228	77010881
300	1700042G07Rik	1	0	0	0	0	67323		1700042G07Rik	chr4	116173372	116174297	+	ENSMUSG00000078593	GO:0003674|GO:0005575|GO:0008150	MGI:1914573|Vega:OTTMUSG00000009307	protein-coding		RIKEN cDNA 1700042G07 gene	392	116173372	116174207
301	1700042G15Rik	1	0	0	0	0	73349		1700042G15Rik	chr4	57359792	57364292	-			MGI:1920599	miscRNA		RIKEN cDNA 1700042G15 gene	2030	57359792	57364292
302	1700042O10Rik	1	0	0	0	1	73321		1700042O10Rik	chr11	11868123	11885321	+			MGI:1920571	miscRNA		RIKEN cDNA 1700042O10 gene	1075	11868123	11885321
303	1700044C05Rik	1	0	0	0	0	73306		1700044C05Rik	chr14	118365878	118398165	+			MGI:1920556	miscRNA		RIKEN cDNA 1700044C05 gene	893	118365878	118398165
304	1700044K03Rik	1	0	0	0	0	67321		1700044K03Rik	chr18	49523289	49524441	+			MGI:1914571	miscRNA		RIKEN cDNA 1700044K03 gene	378	49523289	49524441
305	1700045H11Rik	1	0	0	0	0	73348		1700045H11Rik	chr4	150828225	150854949	-			MGI:1920598	miscRNA		RIKEN cDNA 1700045H11 gene	593	150828225	150854949
306	1700046C09Rik	1	0	0	0	0	73307		1700046C09Rik	chr11	14560336	14599225	-			MGI:1920557	miscRNA		RIKEN cDNA 1700046C09 gene	562	14560336	14599225
307	1700047A11Rik	1	0	0	0	0														620	26082609	26096520
308	1700047E10Rik	0.954751	8.37287	8.30606	178	464														568	44191607	44213237
309	1700047G03Rik	1	0	0	0	0	73339		1700047G03Rik	chr15	11964343	11970083	+			MGI:1920589	miscRNA		RIKEN cDNA 1700047G03 gene	840	11967062	11970083
310	1700047I17Rik2	2.46119	8.35975	9.6591	176	1137	100101807	#FF6347,black	1700047I17Rik2	chr12	55199592	55217146	+	ENSMUSG00000094103	GO:0003674|GO:0005575|GO:0008150	MGI:3714351	protein-coding		RIKEN cDNA 1700047I17 gene 2	7682	55124528	55214043	73385
311	1700047L14Rik	1	0	0	0	0	73295		1700047L14Rik	chr5	108763842	108768917	+			MGI:1920545	miscRNA		RIKEN cDNA 1700047L14 gene	514	108763842	108768917
312	1700047M11Rik	1	0	0	0	0	67330		1700047M11Rik	chr1	182288115	182303289	+			MGI:1914580	miscRNA		RIKEN cDNA 1700047M11 gene	686	182300834	182303289
313	1700048M11Rik	18.5	0	4.20945	0	37	100503166	#FF0000,black	1700048M11Rik	chr16	92308716	92312466	-			MGI:1920636	miscRNA		RIKEN cDNA 1700048M11 gene	483	92308716	92312466
314	1700048O20Rik	14	0	3.80735	0	28	69430	#FF0000,black	1700048O20Rik	chr9	121937275	121947016	+		GO:0003674|GO:0005575|GO:0008150	MGI:1920637	miscRNA	1700022O21Rik	RIKEN cDNA 1700048O20 gene	1848	121937275	121947016
315	1700049E15Rik	1	0	0	0	0	100039727		1700049E15Rik	chr6	147690241	147702374	+			MGI:1920644|Vega:OTTMUSG00000026044	miscRNA	Gm15761|OTTMUSG00000026044	RIKEN cDNA 1700049E15 gene	921	147690241	147702374
316	1700049E22Rik	1	0	0	0	0	73395		1700049E22Rik	chr6	100527400	100533426	+			MGI:1920645	miscRNA		RIKEN cDNA 1700049E22 gene	507	100527400	100533426
317	1700049G17Rik	1	0	0	0	0	73430		1700049G17Rik	chr7	27907392	27929430	-	ENSMUSG00000070709	GO:0003674|GO:0005575|GO:0008150|GO:0046872	MGI:1920680|Vega:OTTMUSG00000027201	protein-coding	AV321011|BB026409	RIKEN cDNA 1700049G17 gene	5158	27907392	27929430	100043772|112415|22693|22717|22718|233056|233057|243905|330502|545938|72556
318	1700049L16Rik	1	0	0	0	0	108950		1700049L16Rik	chr10	71979885	71980690	-			MGI:1920633	pseudo		hematological and neurological expressed 1-like pseudogene	806	71979885	71980690
319	1700051A21Rik	1	0	0	0	0	73366		1700051A21Rik	chr11	72266844	72268556	+			MGI:1920616	miscRNA		RIKEN cDNA 1700051A21 gene	1358	72266844	72268556
320	1700052I22Rik	1	0	0	0	0	67340		1700052I22Rik	chr12	80923432	80924447	-			MGI:1914590	miscRNA		RIKEN cDNA 1700052I22 gene	377	80923432	80924447
321	1700052K11Rik	1	0	0	0	0	73431		1700052K11Rik	chr11	105179021	105181433	-			MGI:1920681	miscRNA	AI840954	RIKEN cDNA 1700052K11 gene	2413	105179021	105181433
322	1700054A03Rik	1	0	0	0	0	78457		1700054A03Rik	chr19	53076252	53084392	+			MGI:1925707	miscRNA		RIKEN cDNA 1700054A03 gene	780	53076252	53084392
323	1700054K19Rik	1	0	0	0	0	67336		1700054K19Rik	chr6	112210708	112212518	+			MGI:1914586	miscRNA		RIKEN cDNA 1700054K19 gene	451	112210708	112212518
324	1700054M17Rik	1	0	0	0	0	73358		1700054M17Rik	chr2	118304914	118308166	+			MGI:1920608	miscRNA		RIKEN cDNA 1700054M17 gene	445	118304914	118308166
325	1700055C04Rik	1	0	0	0	0	73397		1700055C04Rik	chr9	64038465	64041465	-			MGI:1920647	miscRNA		RIKEN cDNA 1700055C04 gene	355	64038465	64041465
326	1700056E22Rik	22.5	0	4.49185	0	45	73363	#FF0000,black	1700056E22Rik	chr1	184033032	184033998	-	ENSMUSG00000044854	GO:0003674|GO:0005575|GO:0008150	MGI:1920613	protein-coding		RIKEN cDNA 1700056E22 gene	967	184033032	184033860
327	1700057G04Rik	1	0	0	0	0	78459		1700057G04Rik	chr9	92309377	92357876	+	ENSMUSG00000074139	GO:0003674|GO:0005575|GO:0008150	MGI:1925709|Vega:OTTMUSG00000022736	protein-coding		RIKEN cDNA 1700057G04 gene	1052	92309377	92357755	100504689|18828|22038|235527|70310
328	1700057H15Rik	1	0	0	0	0	78460		1700057H15Rik	chr4	124449626	124485959	-			MGI:1925710	miscRNA		RIKEN cDNA 1700057H15 gene	980	124449626	124485959
329	1700057H21Rik	6.5	0	2.70044	0	13		#FF4500,black												506	51421050	51437900
330	1700060C16Rik	1	0	0	0	0	73425		1700060C16Rik	chr6	143593353	143651288	-			MGI:1920675	miscRNA		RIKEN cDNA 1700060C16 gene	645	143593353	143651288
331	1700060C20Rik	1	0	0	0	0	73399		1700060C20Rik	chr2	158192008	158195734	+		GO:0003674|GO:0005575|GO:0008150	MGI:1920649	miscRNA		RIKEN cDNA 1700060C20 gene	590	158192008	158195734
332	1700061F12Rik	0.103774	6.72792	3.45943	22	22	73438	#1E90FF,black	1700061F12Rik	chr2	9189515	9197484	+			MGI:1920688	miscRNA		RIKEN cDNA 1700061F12 gene	883	9189515	9197484
333	1700061G19Rik	1	0	0	0	0	78625		1700061G19Rik	chr17	56875633	56888838	+	ENSMUSG00000024209	GO:0003674|GO:0005575|GO:0008150	MGI:1925875|Vega:OTTMUSG00000031269	protein-coding	1700026H02|AI507598	RIKEN cDNA 1700061G19 gene	2455	56875633	56888722	14081|216739|328845|433256|50790|74205|94180
334	1700061I17Rik	1	0	0	0	0	433646		1700061I17Rik	chr3	117060522	117077765	-		GO:0003674|GO:0005575|GO:0008150	MGI:1920612	miscRNA		RIKEN cDNA 1700061I17 gene	1962	117060522	117077765
335	1700061J23Rik	1	0	0	0	0														537	23152140	23166375
336	1700063A18Rik	1	0	0	0	0	73454		1700063A18Rik	chr1	95990659	96021758	-			MGI:1920704	miscRNA		RIKEN cDNA 1700063A18 gene	356	95990659	96021758
337	1700063D05Rik	1	0	0	0	0	78500		1700063D05Rik	chr9	41206155	41217627	+			MGI:1925750	miscRNA		RIKEN cDNA 1700063D05 gene	709	41206155	41217627
338	1700063O14Rik	1	0	0	0	0	73452		1700063O14Rik	chr5	91766242	91767300	-			MGI:1920702	miscRNA		RIKEN cDNA 1700063O14 gene	492	91766242	91767300
339	1700064J06Rik	1	0	0	0	0	73400		1700064J06Rik	chr10	119092905	119103107	+			MGI:1920650	miscRNA		RIKEN cDNA 1700064J06 gene	386	119092905	119103107
340	1700064M15Rik	1	0	0	0	0	73457		1700064M15Rik	chr12	99626053	99627974	-			MGI:1920707	miscRNA		RIKEN cDNA 1700064M15 gene	645	99626053	99627974
341	1700065D16Rik	1	0	0	0	0	73410		1700065D16Rik	chr9	95855421	95858320	-	ENSMUSG00000096655	GO:0003674|GO:0005575|GO:0008150	MGI:1920660	protein-coding		RIKEN cDNA 1700065D16 gene	758	95855418	95857756
342	1700065I16Rik	1	0	0	0	0	78462		1700065I16Rik	chr15	63817188	63819540	+			MGI:1925712	miscRNA	1700084L08Rik	RIKEN cDNA 1700065I16 gene	843	63817188	63819540
343	1700065J11Rik	1	0	0	0	0	73409		1700065J11Rik	chr6	35330846	35336829	+		GO:0003674|GO:0005575|GO:0008150	MGI:1920659	miscRNA		RIKEN cDNA 1700065J11 gene	428	35330846	35336829
344	1700065J18Rik	1	0	0	0	0	73455		1700065J18Rik	chr1	192841705	192842739	+			MGI:1920705	miscRNA		RIKEN cDNA 1700065J18 gene	404	192841705	192842739
345	1700065L07Rik	1	0	0	0	0														635	73436965	73471021
346	1700065O20Rik	1	0	0	0	0	76609		1700065O20Rik	chr18	49803332	49817956	-			MGI:1923859	miscRNA		RIKEN cDNA 1700065O20 gene	702	49803332	49817956
347	1700066B17Rik	1	0	0	0	0	73426		1700066B17Rik	chr1	39842428	39847330	-			MGI:1920676	miscRNA		RIKEN cDNA 1700066B17 gene	531	39842428	39847330
348	1700066B19Rik	1	0	0	0	0	73449		1700066B19Rik	chr18	35726989	35730869	+	ENSMUSG00000073598	GO:0003674|GO:0005575|GO:0008150	MGI:1920699|Vega:OTTMUSG00000033149	protein-coding		RIKEN cDNA 1700066B19 gene	2504	35726989	35728848
349	1700066J03Rik	1	0	0	0	0														516	58146949	58148975
350	1700066M21Rik	0.841535	9.22762	8.97871	347	717	73467		1700066M21Rik	chr1	57377620	57385422	+	ENSMUSG00000038323	GO:0003674|GO:0005575|GO:0005576|GO:0008150	MGI:1920717	protein-coding	AI428479	RIKEN cDNA 1700066M21 gene	3007	57377620	57383564
351	1700066N21Rik	1	0	0	0	0	73471		1700066N21Rik	chr5	87908588	87979351	-			MGI:1920721	miscRNA		RIKEN cDNA 1700066N21 gene	774	87908588	87979351
352	1700066O22Rik	1	0	0	0	0	74916		1700066O22Rik	chr18	57373455	57552397	-		GO:0003674|GO:0005575|GO:0008150	MGI:1920651	miscRNA	4930500F21Rik|4930515O13Rik|4930542C11Rik	RIKEN cDNA 1700066O22 gene	960	57504422	57533752
353	1700067G17Rik	1	0	0	0	0	73475		1700067G17Rik	chr1	89016113	89022210	+			MGI:1920725	miscRNA		RIKEN cDNA 1700067G17 gene	603	89016113	89022210
354	1700067K01Rik	0.372385	6.90087	5.47573	32	87	73453	#87CEEB,black	1700067K01Rik	chr8	84001706	84004770	+	ENSMUSG00000046408	GO:0003674|GO:0005575|GO:0008150	MGI:1920703|Vega:OTTMUSG00000028911	protein-coding		RIKEN cDNA 1700067K01 gene	1084	84001706	84004625
355	1700067P10Rik	1	0	0	0	0	68224		1700067P10Rik	chr17	48089632	48090920	+	ENSMUSG00000021545	GO:0003674|GO:0005575|GO:0008150	MGI:1915474	protein-coding		RIKEN cDNA 1700067P10 gene	794	48089632	48090748
356	1700069L16Rik	1	0	0	0	0	381707		1700069L16Rik	chr5	113692424	113724772	-		GO:0003674|GO:0005575|GO:0008150	MGI:1920726	miscRNA	1700096P12Rik	RIKEN cDNA 1700069L16 gene	704	113692424	113724772
357	1700069P05Rik	1	0	0	0	0	73531		1700069P05Rik	chr6	118246695	118248454	-		GO:0003674|GO:0005575|GO:0008150	MGI:1920781	miscRNA		RIKEN cDNA 1700069P05 gene	787	118246695	118248454
358	1700071K01Rik	1	0	0	0	0	237880		1700071K01Rik	chr11	81572502	81573539	-			MGI:3588264	protein-coding		RIKEN cDNA 1700071K01 gene	1038	81572502	81573473
359	1700071M16Rik	1	0	0	0	0	73504		1700071M16Rik	chr17	43588340	43592432	-			MGI:1920754	miscRNA		RIKEN cDNA 1700071M16 gene	2504	43588340	43591509
360	1700072B07Rik	1	0	0	0	0	73529		1700072B07Rik	chr9	58370504	58374183	+			MGI:1920779	miscRNA		RIKEN cDNA 1700072B07 gene	445	58370504	58374183
361	1700072I22Rik	1	0	0	0	0														878	103638936	103649013
362	1700072O05Rik	1	0	0	0	0	73505		1700072O05Rik	chr6	120554796	120574204	+		GO:0003674|GO:0005575|GO:0008150	MGI:1920755	miscRNA		RIKEN cDNA 1700072O05 gene	668	120554796	120574204
363	1700073E17Rik	1	0	0	0	0	381827		1700073E17Rik	chr6	145387597	145402179	+			MGI:1920734	pseudo		ribosomal protein L7 pseudogene	4599	145387625	145392223
364	1700074H08Rik	1	0	0	0	0	73480		1700074H08Rik	chr13	119680042	119681582	+			MGI:1920730	miscRNA		RIKEN cDNA 1700074H08 gene	547	119680042	119681582
365	1700074P13Rik	1	0	0	0	0	73481		1700074P13Rik	chr6	40920460	40940557	-	ENSMUSG00000029883	GO:0003674|GO:0005794|GO:0008150	MGI:1920731|Vega:OTTMUSG00000026900	protein-coding	AV047902|Tryx5	RIKEN cDNA 1700074P13 gene	1647	40920460	40940557	100040208|100040233|101533|103964|114228|13646|13648|16612|16613|16615|16616|16617|16618|16619|16622|16623|16624|18048|18050|19144|22072|22073|22074|232717|23993|259277|317652|317653|436522|436523|56538|56640|626834|67373|67690|68668|69511|69540|73626
366	1700080E11Rik	1	0	0	0	0	73532		1700080E11Rik	chr9	105143344	105145082	-	ENSMUSG00000032566	GO:0003674|GO:0005575|GO:0008150	MGI:1920782	protein-coding	AI429110|Tseg8	RIKEN cDNA 1700080E11 gene	871	105143344	105144928	66911|75686
367	1700080N15Rik	1	0	0	0	0	73489		1700080N15Rik	chr2	4132065	4141141	-			MGI:1920739	miscRNA	4933408D14Rik	RIKEN cDNA 1700080N15 gene	434	4132065	4141141
368	1700080O16Rik	1	0	0	0	0	74279		1700080O16Rik	chrX	51968695	51972772	-	ENSMUSG00000031118	GO:0003674|GO:0005575|GO:0008150	MGI:1921529|Vega:OTTMUSG00000017338	protein-coding		RIKEN cDNA 1700080O16 gene	1454	51968695	51972772	107528|17137|17138|17139|17140|17141|17142|17144|17145|17146|17147|17984|212952|215641|236852|272790|27385|278167|434903|56191|629542|66647|70696|71967|74271|74437|75352|80884|94275
369	1700081H04Rik	1	0	0	0	0	73477		1700081H04Rik	chr5	119108236	119114543	+			MGI:1920727	miscRNA		RIKEN cDNA 1700081H04 gene	1126	119108236	119114543
370	1700084C01Rik	1	0	0	0	0	78465		1700084C01Rik	chr1	169928939	169934653	+	ENSMUSG00000070532	GO:0003674|GO:0005575|GO:0008150	MGI:1925715|Vega:OTTMUSG00000026878	protein-coding		RIKEN cDNA 1700084C01 gene	1440	169928939	169934200
371	1700084D21Rik	1	0	0	0	0														451	113136076	113144012
372	1700084E18Rik	1	0	0	0	0	67350		1700084E18Rik	chr2	30237198	30237631	-			MGI:1914600	miscRNA		RIKEN cDNA 1700084E18 gene	434	30237198	30237631
373	1700084F23Rik	1	0	0	0	0	74280		1700084F23Rik	chr13	70004050	70028348	-			MGI:1921530	miscRNA	1700003E18Rik|4930589D02Rik	RIKEN cDNA 1700084F23 gene	1044	70004050	70028348
374	1700084J12Rik	1	0	0	0	0	73486		1700084J12Rik	chr15	33405209	33405939	-			MGI:1920736	pseudo		ribosomal protein L7-like 1 pseudogene	731	33405209	33405939
375	1700084M14Rik	1	0	0	0	0	73487		1700084M14Rik	chrX	91575210	91575911	-		GO:0003674|GO:0005575|GO:0008150	MGI:1920737	unknown		RIKEN cDNA 1700084M14 gene	558	91575211	91575911
376	1700085C21Rik	1	0	0	0	0	74283		1700085C21Rik	chr12	82932520	82939155	-			MGI:1921533	miscRNA		RIKEN cDNA 1700085C21 gene	1082	82932520	82939155
377	1700086L19Rik	1	0	0	0	0	74284		1700086L19Rik	chr12	74284276	74295950	+		GO:0003674|GO:0005575|GO:0008150	MGI:1921534	miscRNA	1700006L05Rik|AU016007	RIKEN cDNA 1700086L19 gene	1046	74284276	74295950
378	1700086O06Rik	1	0	0	0	0	73516		1700086O06Rik	chr18	38238405	38250565	-		GO:0003674|GO:0005575|GO:0008150	MGI:1920766	miscRNA		RIKEN cDNA 1700086O06 gene	1931	38238405	38250565
379	1700088E04Rik	1	0	0	0	0	27660		1700088E04Rik	chr15	79134655	79141251	-	ENSMUSG00000033029	GO:0003674|GO:0005575|GO:0008150	MGI:1920774	protein-coding	ESTJ0827E04	RIKEN cDNA 1700088E04 gene	1253	79134655	79141251
380	1700091H14Rik	1	0	0	0	0	73553		1700091H14Rik	chr14	42081528	42094454	-		GO:0003674|GO:0005575|GO:0008150	MGI:1920803	miscRNA	100041930|Gm3578	RIKEN cDNA 1700091H14 gene	1388	42089750	42095277
381	1700092C02Rik	1	0	0	0	0	67357		1700092C02Rik	chr8	77610860	77686570	+			MGI:1914607	miscRNA		RIKEN cDNA 1700092C02 gene	358	77624172	77628956
382	1700092C10Rik	1	0	0	0	0	73554		1700092C10Rik	chr14	69164799	69171843	-			MGI:1920804	miscRNA		RIKEN cDNA 1700092C10 gene	569	69164799	69171843
383	1700092E19Rik	1	0	0	0	0	73576		1700092E19Rik	chr13	26283159	26312406	-			MGI:1920826	miscRNA		RIKEN cDNA 1700092E19 gene	1641	26283159	26312406
384	1700092K14Rik	1	0	0	0	0	73536		1700092K14Rik	chr11	114198258	114199199	+		GO:0003674|GO:0005575|GO:0008150	MGI:1920786	miscRNA		RIKEN cDNA 1700092K14 gene	395	114198258	114199199
385	1700092M07Rik	1	0	0	0	0	74307		1700092M07Rik	chr19	8740718	8741225	+	ENSMUSG00000090840	GO:0003674|GO:0005575|GO:0008150	MGI:1921557	protein-coding		RIKEN cDNA 1700092M07 gene	380	8740718	8741156
386	1700093K21Rik	1	0	0	0	0	67358		1700093K21Rik	chr11	23516203	23519942	-	ENSMUSG00000020286	GO:0003674|GO:0005575|GO:0008150|GO:0016020|GO:0016021	MGI:1914608|Vega:OTTMUSG00000005280	protein-coding		RIKEN cDNA 1700093K21 gene	1447	23516203	23519942
387	1700094D03Rik	0.22	6.64386	4.45943	18	44	73545	#00BFFF,black	1700094D03Rik	chr3	90062796	90068347	+	ENSMUSG00000078667	GO:0003674|GO:0005575|GO:0008150	MGI:1920795	protein-coding		RIKEN cDNA 1700094D03 gene	3097	90062796	90065611
388	1700094J05Rik	3.53854	8.88722	10.7104	273	2334	67523	#FF6347,black	1700094J05Rik	chr10	76389015	76401507	+			MGI:1914773	miscRNA		RIKEN cDNA 1700094J05 gene	997	76389015	76401507
389	1700094M24Rik	1	0	0	0	0	74304		1700094M24Rik	chr6	52492451	52500085	+		GO:0003674|GO:0005575|GO:0008150	MGI:1921554	miscRNA		RIKEN cDNA 1700094M24 gene	664	52492451	52500085
390	1700095A21Rik	1	0	0	0	0	67524		1700095A21Rik	chr4	146519039	146546873	-			MGI:1914774	miscRNA		RIKEN cDNA 1700095A21 gene	1069	146519039	146546873
391	1700095B10Rik	1	0	0	0	0	67360		1700095B10Rik	chr5	112793292	112801701	+			MGI:1914610	miscRNA		RIKEN cDNA 1700095B10 gene	1047	112793292	112801701
392	1700095J12Rik	1	0	0	0	0														752	138137580	138138518
393	1700096J18Rik	1	0	0	0	0	67927		1700096J18Rik	chr11	109346867	109353651	+			MGI:1915177	miscRNA		RIKEN cDNA 1700096J18 gene	454	109346867	109353651
394	1700096K18Rik	1	0	0	0	0	73571		1700096K18Rik	chr5	25530018	25531466	+			MGI:1920821	miscRNA		RIKEN cDNA 1700096K18 gene	1449	25530018	25531466
395	1700096P03Rik	1	0	0	0	0														437	87636098	87642210
396	1700097N02Rik	4.5	0	2.16993	0	9	67522	#FF4500,black	1700097N02Rik	chr17	30622441	30626905	-			MGI:1914772	miscRNA		RIKEN cDNA 1700097N02 gene	845	30622441	30626905
397	1700099I09Rik	1	0	0	0	0	76624		1700099I09Rik	chr13	102760264	102761896	+			MGI:1923874	miscRNA		RIKEN cDNA 1700099I09 gene	885	102760255	102761896
398	1700100I10Rik	1	0	0	0	0														1407	114940225	114945948
399	1700100L14Rik	1	0	0	0	0	73584		1700100L14Rik	chr13	70573241	70576104	+			MGI:1920834	miscRNA		RIKEN cDNA 1700100L14 gene	682	70573241	70576104
400	1700101E01Rik	1	0	0	0	0	329375		1700101E01Rik	chr2	28955481	29055066	-	ENSMUSG00000079502	GO:0003674|GO:0005575|GO:0008150	MGI:2685669|Vega:OTTMUSG00000011819	protein-coding	Gm823	RIKEN cDNA 1700101E01 gene	931	28955481	29055008
401	1700101I11Rik	1	0	0	0	0	100504641		1700101I11Rik	chr6	129532184	129533284	-			MGI:1915180	miscRNA		RIKEN cDNA 1700101I11 gene	806	129532184	129533284
402	1700101O22Rik	1	0	0	0	0	73575		1700101O22Rik	chr12	7372039	7380330	-			MGI:1920825	miscRNA		RIKEN cDNA 1700101O22 gene	339	7372039	7380330
403	1700102H20Rik	1	0	0	0	0	68230		1700102H20Rik	chr17	3557824	3559863	+		GO:0003674|GO:0005575|GO:0008150	MGI:1915480	miscRNA		RIKEN cDNA 1700102H20 gene	563	3557824	3559863
404	1700102P08Rik	1	0	0	0	0	112418		1700102P08Rik	chr9	108392834	108397767	+	ENSMUSG00000032611	GO:0003674|GO:0005575|GO:0008150	MGI:2148248	protein-coding	AI593206	RIKEN cDNA 1700102P08 gene	1098	108392834	108397458
405	1700104L18Rik	1	0	0	0	0														598	54233615	54242320
406	1700105P06Rik	1	0	0	0	0	654802		1700105P06Rik	chr19	7383003	7383557	+			MGI:1915479	miscRNA		RIKEN cDNA 1700105P06 gene	555	7383003	7383557
407	1700106J16Rik	1	0	0	0	0	74297		1700106J16Rik	chr11	88294043	88295261	+	ENSMUSG00000034031	GO:0003674|GO:0005575|GO:0008150	MGI:1921547|Vega:OTTMUSG00000001487	protein-coding		RIKEN cDNA 1700106J16 gene	1219	88294043	88294554
408	1700108F19Rik	1	0	0	0	0	73272		1700108F19Rik	chr14	76677568	76687108	+			MGI:1920814	miscRNA	1700020I02Rik|BB065030	RIKEN cDNA 1700108F19 gene	868	76677568	76687108
409	1700108J01Rik	1	0	0	0	0	68245		1700108J01Rik	chr14	122229905	122233638	-			MGI:1915495	miscRNA		RIKEN cDNA 1700108J01 gene	468	122229905	122233638
410	1700109G14Rik	1	0	0	0	0	67355		1700109G14Rik	chr14	61292983	61305334	-			MGI:1914605	miscRNA	1700126G13Rik	RIKEN cDNA 1700109G14 gene	798	61292983	61305334
411	1700109G15Rik	1	0	0	0	0	78471		1700109G15Rik	chr11	84716976	84720432	-			MGI:1925721	miscRNA		RIKEN cDNA 1700109G15 gene	384	84716976	84720432
412	1700109H08Rik	1.11186	8.80413	8.9571	256	706	77036		1700109H08Rik	chr5	3571716	3584341	+	ENSMUSG00000008307	GO:0003674|GO:0005575|GO:0008150	MGI:1924286|Vega:OTTMUSG00000028546	protein-coding		RIKEN cDNA 1700109H08 gene	715	3571716	3584296	66793
413	1700109I08Rik	1	0	0	0	0	73591		1700109I08Rik	chr14	39655663	39685293	+			MGI:1920841	miscRNA		RIKEN cDNA 1700109I08 gene	396	39655663	39685293
414	1700109K24Rik	1	0	0	0	0														1090	77084398	77096314
415	1700110C19Rik	1	0	0	0	0	76634		1700110C19Rik	chr17	10324602	10329312	+			MGI:1923884	miscRNA		RIKEN cDNA 1700110C19 gene	722	10324602	10329312
416	1700110I01Rik	1	0	0	0	0	73549		1700110I01Rik	chr14	3189214	3350157	+		GO:0003674|GO:0005575|GO:0008150	MGI:1920799	miscRNA	100040740|1700016F01Rik|Gm2938	RIKEN cDNA 1700110I01 gene	5106	3262402	3783730
417	1700110I07Rik	1	0	0	0	0														726	41060617	41089843
418	1700110K17Rik	1	0	0	0	0	73558		1700110K17Rik	chr9	40333472	40343337	+			MGI:1920808	miscRNA		RIKEN cDNA 1700110K17 gene	708	40333472	40343337
419	1700111N16Rik	1	0	0	0	0	74305		1700111N16Rik	chrX	69929260	70143588	-			MGI:1921555	miscRNA		RIKEN cDNA 1700111N16 gene	1132	69929260	70143588
420	1700112E06Rik	21.5	0	4.42626	0	43	76633	#FF0000,black	1700112E06Rik	chr14	22019712	23056088	+	ENSMUSG00000063458	GO:0003674|GO:0005575|GO:0008150	MGI:1923883|Vega:OTTMUSG00000034628	protein-coding	2700009F18Rik	RIKEN cDNA 1700112E06 gene	911	22019712	23056034
421	1700112H15Rik	1	0	0	0	0	73590		1700112H15Rik	chr1	184527841	184557691	-			MGI:1920840	miscRNA		RIKEN cDNA 1700112H15 gene	778	184527841	184557691
422	1700112J05Rik	1	0	0	0	0	68246		1700112J05Rik	chr5	77006449	77018863	-			MGI:3696786	miscRNA	1700110A09Rik	RIKEN cDNA 1700112J05 gene	800	77006442	77018863
423	1700112J16Rik	0.0204082	5.61471	0	2	2		#1E90FF,black												2490	67204082	67222536
424	1700113A16Rik	2	0	1	0	4	76642		1700113A16Rik	chr3	88171560	88177785	-		GO:0003674|GO:0005575|GO:0008150	MGI:1923892	miscRNA	2210408E11Rik|AA408983	RIKEN cDNA 1700113A16 gene	983	88171560	88177785
425	1700113B09Rik	1	0	0	0	0														430	71201745	71204488
426	1700113H08Rik	1	0	0	0	0	76640		1700113H08Rik	chr10	87058046	87230599	+	ENSMUSG00000047129	GO:0003674|GO:0005575|GO:0008150	MGI:1923890	protein-coding		RIKEN cDNA 1700113H08 gene	1343	87058046	87230442
427	1700116B05Rik	1	0	0	0	0														414	50783409	50784091
428	1700119H24Rik	1	0	0	0	0	76649		1700119H24Rik	chr16	34935855	34939329	-			MGI:1923899	miscRNA		RIKEN cDNA 1700119H24 gene	586	34935855	34939329
429	1700120C14Rik	1	0	0	0	0	73600		1700120C14Rik	chr15	99251788	99262041	+			MGI:1920850	miscRNA		RIKEN cDNA 1700120C14 gene	388	99251788	99262041
430	1700120E14Rik	1	0	0	0	0	73606		1700120E14Rik	chr18	74495678	74531124	-			MGI:1920856	miscRNA		RIKEN cDNA 1700120E14 gene	1932	74495678	74531124
431	1700120G07Rik	1	0	0	0	0	74314		1700120G07Rik	chr7	135191765	135196002	-			MGI:1921564	miscRNA		RIKEN cDNA 1700120G07 gene	884	135191765	135196002
432	1700120K04Rik	1	0	0	0	0	68232		1700120K04Rik	chr7	127603903	127604445	-			MGI:1915482	miscRNA		RIKEN cDNA 1700120K04 gene	543	127603903	127604445
433	1700121L16Rik	1	0	0	0	0	76643		1700121L16Rik	chrX	104816776	104842455	+			MGI:1923893	miscRNA		RIKEN cDNA 1700121L16 gene	561	104816776	104842455
434	1700121N20Rik	1	0	0	0	0	76639		1700121N20Rik	chr12	106442652	106447666	-			MGI:1923889	miscRNA		RIKEN cDNA 1700121N20 gene	1028	106442652	106447666
435	1700122C19Rik	1	0	0	0	0														799	37465254	37471827
436	1700122O11Rik	1	0	0	0	0	76651		1700122O11Rik	chr17	48036745	48038293	-	ENSMUSG00000094928	GO:0003674|GO:0005575|GO:0008150	MGI:1923901	protein-coding		RIKEN cDNA 1700122O11 gene	771	48036745	48038271
437	1700123I01Rik	382.5	0	8.57932	0	556	622554	#FF0000,black	1700123I01Rik	chr19	6184410	6224219	+	ENSMUSG00000024786	GO:0003674|GO:0005575|GO:0008150	MGI:1923913|Vega:OTTMUSG00000018618	protein-coding		RIKEN cDNA 1700123I01 gene	1613	6184410	6223566
438	1700123J17Rik	1	0	0	0	0														1847	126224247	126248238
439	1700123K08Rik	1	0	0	0	0	76658		1700123K08Rik	chr5	138561840	138564694	-	ENSMUSG00000029526	GO:0003674|GO:0005575|GO:0008150	MGI:1923908	protein-coding		RIKEN cDNA 1700123K08 gene	1047	138561840	138564660	100041548|100041554|100041566|100041578|218921|231885|239036|622306|622924|623198|67410|69282|69396|71162
440	1700123L14Rik	1	0	0	0	0	78482		1700123L14Rik	chr6	96164503	96166205	-		GO:0003674|GO:0005575|GO:0008150	MGI:1925732	pseudo		nucleoporin 50 pseudogene	1703	96164503	96166205
441	1700123M08Rik	1	0	0	0	0	100503636		1700123M08Rik	chr4	11966574	11994295	+			MGI:1923915	miscRNA	1600025K15Rik	RIKEN cDNA 1700123M08 gene	1066	11966574	11994295
442	1700123O12Rik	1	0	0	0	0	73624		1700123O12Rik	chr4	10508031	10797802	-			MGI:1920874	miscRNA		RIKEN cDNA 1700123O12 gene	568	10508031	10797802
443	1700123O20Rik	18.5	0	4.20945	0	37	58248	#FF0000,black	1700123O20Rik	chr14	54686171	54690742	+	ENSMUSG00000040822	GO:0003674|GO:0005575|GO:0005739|GO:0008150	MGI:1920893	protein-coding		RIKEN cDNA 1700123O20 gene	1889	54686171	54690233
444	1700123O21Rik	1	0	0	0	0	68238		1700123O21Rik	chr16	5975587	5998496	+			MGI:1915488	miscRNA		RIKEN cDNA 1700123O21 gene	675	5975587	5998496
445	1700124L16Rik	1	0	0	0	0	67934		1700124L16Rik	chr6	83761756	83762502	-			MGI:1915184	miscRNA		RIKEN cDNA 1700124L16 gene	346	83761759	83762508
446	1700125G02Rik	1	0	0	0	0	73628		1700125G02Rik	chr4	124890888	124894782	-			MGI:1920878	miscRNA		RIKEN cDNA 1700125G02 gene	519	124890888	124894782
447	1700125G22Rik	1	0	0	0	0	76657		1700125G22Rik	chr3	27154026	27157019	+		GO:0003674|GO:0005575|GO:0008150	MGI:1923907	miscRNA		RIKEN cDNA 1700125G22 gene	861	27154026	27157019
448	1700125H03Rik	1	0	0	0	0	73609		1700125H03Rik	chr8	68368459	68375710	+			MGI:1920859	miscRNA	4930510D22Rik	RIKEN cDNA 1700125H03 gene	760	68368459	68375710
449	1700125H20Rik	38.5	0	5.26679	0	76	73634	#FF0000,black	1700125H20Rik	chr11	85170404	85181154	+	ENSMUSG00000018479	GO:0003674|GO:0005575|GO:0008150	MGI:1920884|Vega:OTTMUSG00000001030	protein-coding		RIKEN cDNA 1700125H20 gene	975	85171096	85180971
450	1700126H18Rik	1	0	0	0	0	73639		1700126H18Rik	chr5	66166607	66191335	-			MGI:1920889	miscRNA		RIKEN cDNA 1700126H18 gene	404	66166607	66191335
451	1700128A07Rik	1	0	0	0	0	73631		1700128A07Rik	chr14	106417187	106486484	-			MGI:1920881	miscRNA		RIKEN cDNA 1700128A07 gene	860	106417187	106486520
452	1700128F08Rik	1	0	0	0	0	76669		1700128F08Rik	chr9	8221889	8241987	+		GO:0003674|GO:0005575|GO:0008150	MGI:1923919	pseudo		U1-snRNP binding protein homolog pseudogene	1110	8221889	8241987
453	1700129C05Rik	1	0	0	0	0	67932		1700129C05Rik	chr14	59133040	59142893	-	ENSMUSG00000021977	GO:0003674|GO:0005575|GO:0008150	MGI:1915182|Vega:OTTMUSG00000034199	protein-coding		RIKEN cDNA 1700129C05 gene	1067	59133040	59142847	380907|69347
454	1810006J02Rik	1	0	0	0	0	69030		1810006J02Rik	chr1	98131467	98144655	+			MGI:1916280	miscRNA		RIKEN cDNA 1810006J02 gene	1687	98131467	98144655
455	1810007C17Rik	1	0	0	0	0	69054		1810007C17Rik	chr12	49476993	49480862	-			MGI:1916304	miscRNA		RIKEN cDNA 1810007C17 gene	708	49476993	49480862
456	1810007D17Rik	1	0	0	0	0	69055		1810007D17Rik	chr19	58606329	58629753	+			MGI:1916305	miscRNA		RIKEN cDNA 1810007D17 gene	742	58606329	58629753
457	1810008I18Rik	1	0	0	0	0	100503969		1810008I18Rik	chr7	65804052	65806223	+			MGI:1920875	miscRNA		RIKEN cDNA 1810008I18 gene	691	65804052	65806223
458	1810009A15Rik	0.966998	10.1111	10.0627	670	1494	66276		1810009A15Rik	chr19	8888903	8890740	+	ENSMUSG00000071653	GO:0003674|GO:0005575|GO:0008150	MGI:1913526	protein-coding		RIKEN cDNA 1810009A15 gene	813	8888883	8890520
459	1810009J06Rik	1	0	0	0	0	73626		1810009J06Rik	chr6	40964772	40968427	+	ENSMUSG00000094808	GO:0006508|GO:0008233|GO:0008236|GO:0016787	MGI:1920876	protein-coding		RIKEN cDNA 1810009J06 gene	856	40964772	40968332	100040208|100040233|101533|103964|114228|13646|13648|16612|16613|16615|16616|16617|16618|16619|16622|16623|16624|18048|18050|19144|22072|22073|22074|232717|23993|259277|317652|317653|436522|436523|56538|56640|626834|67373|67690|68668|69511|69540|73481
460	1810010D01Rik	1	0	0	0	0	100040049		1810010D01Rik	chr7	145205818	145208119	-		GO:0003674|GO:0005575|GO:0008150	MGI:1916283	miscRNA	Gm2572	RIKEN cDNA 1810010D01 gene	935	145205818	145208119
461	1810010H24Rik	1	0	0	0	0	69066		1810010H24Rik	chr11	107028223	107030442	+		GO:0003674|GO:0005575|GO:0008150	MGI:1916316	protein-coding	OTTMUSG00000003581	RIKEN cDNA 1810010H24 gene	1099	107028223	107029775
462	1810011H11Rik	1	0	0	0	0	69069		1810011H11Rik	chr14	32785963	32817968	+	ENSMUSG00000041707	GO:0003674|GO:0005575|GO:0008150	MGI:1916319	protein-coding	4733401I05Rik	RIKEN cDNA 1810011H11 gene	1473	32785963	32816871
463	1810011O10Rik	0.0307692	5.02237	0	1	2	69068	#1E90FF,black	1810011O10Rik	chr8	24437616	24438946	-	ENSMUSG00000056313	GO:0003674|GO:0005575|GO:0006915|GO:0008150	MGI:1916318	protein-coding	1110065B09Rik|AW121743|AW321058	RIKEN cDNA 1810011O10 gene	1331	24437616	24438896
464	1810012K16Rik	1	0	0	0	0	69108		1810012K16Rik	chr8	22398721	22399591	+			MGI:1916358	miscRNA		RIKEN cDNA 1810012K16 gene	542	22398721	22399591
465	1810013A23Rik	1	0	0	0	0	69050		1810013A23Rik	chr17	28271708	28273163	+			MGI:1916300	miscRNA		RIKEN cDNA 1810013A23 gene	417	28271708	28273163
466	1810013L24Rik	0.745562	6.40088	5.97728	10	122	69053	#E0FFFF,black	1810013L24Rik	chr16	8830100	8858924	+	ENSMUSG00000022507	GO:0003674|GO:0005575|GO:0008150	MGI:1916303	protein-coding	1110017P05Rik|3010002C02Rik|AA792997|AW124177|Gm19906|R74903	RIKEN cDNA 1810013L24 gene	4074	8830100	8856038
467	1810014B01Rik	0.369231	5.02237	3.58496	1	24	66263	#87CEEB,black	1810014B01Rik	chr10	86685527	86694806	+		GO:0003674|GO:0005575|GO:0008150	MGI:1913513	pseudo		RIKEN cDNA 1810014B01 gene	1620	86685527	86689954
468	1810018F18Rik	1	0	0	0	0	69166		1810018F18Rik	chr19	58698917	58701323	+			MGI:1921421	miscRNA	1810031L05Rik|1810047O18Rik	RIKEN cDNA 1810018F18 gene	1447	58698917	58701323
469	1810019D21Rik	1	0	0	0	0	69771		1810019D21Rik	chr8	106135400	106138722	+		GO:0003674|GO:0005575|GO:0008150	MGI:1917021	miscRNA		RIKEN cDNA 1810019D21 gene	1646	106135400	106138722
470	1810020O05Rik	1	0	0	0	0	613264		1810020O05Rik	chr6	87675593	87690847	-			MGI:3586838	miscRNA		Riken cDNA 1810020O05 gene	1047	87675593	87690847
471	1810021B22Rik	1	0	0	0	0	69120		1810021B22Rik	chr15	89071198	89075854	-			MGI:1916370	miscRNA		RIKEN cDNA 1810021B22 gene	654	89071198	89075854
472	1810022K09Rik	1.33038	11.5999	12.0118	1882	5655	69126	#FFE4c3,black	1810022K09Rik	chr3	14606289	14611256	-	ENSMUSG00000078784	GO:0003674|GO:0005575|GO:0008150	MGI:1916376	protein-coding	AI746582|AL023036	RIKEN cDNA 1810022K09 gene	401	14606289	14611256
473	1810024B03Rik	1	0	0	0	0	329509		1810024B03Rik	chr2	127186355	127208280	-	ENSMUSG00000044145	GO:0000166|GO:0003674|GO:0004674|GO:0005524|GO:0005575|GO:0008150|GO:0016301|GO:0016310|GO:0016740	MGI:1925560|Vega:OTTMUSG00000016011	protein-coding		RIKEN cDNA 1810024B03 gene	1266	127186355	127208280	100043566|236574|27263|381390|381393|433486|545814|620736|622474|628475|628664|635895
474	1810026B05Rik	28.5	0	4.83289	0	56	69170	#FF0000,black	1810026B05Rik	chr7	73539798	73558395	-			MGI:1916420	miscRNA		RIKEN cDNA 1810026B05 gene	5143	73539798	73558395
475	1810026J23Rik	2.55656	6.7879	8.14211	25	418	69773	#FF6347,black	1810026J23Rik	chr9	21592722	21595970	+	ENSMUSG00000048429	GO:0003674|GO:0005575|GO:0008150	MGI:1917023	protein-coding		RIKEN cDNA 1810026J23 gene	3170	21592722	21593838
476	1810030O07Rik	3	0	1.58496	0	6	69155	#FF6347,black	1810030O07Rik	chrX	12654884	12673546	-	ENSMUSG00000044148	GO:0003674|GO:0005575|GO:0008150	MGI:1916405|Vega:OTTMUSG00000016970	protein-coding		RIKEN cDNA 1810030O07 gene	2572	12654884	12673541
477	1810032O08Rik	1	0	0	0	0	66293		1810032O08Rik	chr11	116671660	116675798	+		GO:0003674|GO:0005575|GO:0008150	MGI:1913543	miscRNA		RIKEN cDNA 1810032O08 gene	1997	116671660	116675798
478	1810034E14Rik	1	0	0	0	0	66503		1810034E14Rik	chr13	64248700	64268145	+			MGI:1913753	miscRNA		RIKEN cDNA 1810034E14 gene	1802	64248700	64268145
479	1810037I17Rik	1.09712	12.3341	12.4679	3292	7745	67704		1810037I17Rik	chr3	122924397	122926194	+	ENSMUSG00000054091	GO:0003674|GO:0005575|GO:0008150|GO:0016020|GO:0016021	MGI:1914954|Vega:OTTMUSG00000022007	protein-coding	5730414I01Rik	RIKEN cDNA 1810037I17 gene	976	122924397	122926194
480	1810041H14Rik	1	0	0	0	0														499	121876861	121879408
481	1810041L15Rik	0.662246	10.6627	10.0681	987	1499	72301	#B0E0E6,black	1810041L15Rik	chr15	84379203	84447097	-	ENSMUSG00000062760	GO:0003674|GO:0005575|GO:0008150|GO:0016020|GO:0016021	MGI:1919551	protein-coding	Kiaa1644	RIKEN cDNA 1810041L15 gene	5917	84379203	84447097
482	1810043G02Rik	0.913043	7.10852	6.97728	44	216	67884		1810043G02Rik	chr10	77978650	77985438	+	ENSMUSG00000020284	GO:0003674|GO:0005737|GO:0005886|GO:0007010|GO:0008360|GO:0060271	MGI:1915134|Vega:OTTMUSG00000020324	protein-coding	AV026620|D10Jhu13e	RIKEN cDNA 1810043G02 gene	1696	77978650	77984547
483	1810043H04Rik	1.26645	10.9915	11.3323	1230	3579	208501	#FFE4c3,black	1810043H04Rik	chr11	120098934	120100424	+	ENSMUSG00000078572	GO:0003674|GO:0005739|GO:0008150	MGI:1913676|Vega:OTTMUSG00000004101	protein-coding		RIKEN cDNA 1810043H04 gene	494	120098934	120100203
484	1810044D09Rik	1	0	0	0	0	69798		1810044D09Rik	chr6	91440987	91441755	+			MGI:1917048	miscRNA		RIKEN cDNA 1810044D09 gene	486	91440987	91441755
485	1810046K07Rik	11.5	0	3.52356	0	23	69809	#FF0000,black	1810046K07Rik	chr9	51289686	51328917	-	ENSMUSG00000036027	GO:0003674|GO:0005575|GO:0008150	MGI:1917059	protein-coding		RIKEN cDNA 1810046K07 gene	1318	51289686	51328917
486	1810053B23Rik	16.5	0	4.04439	0	33	69857	#FF0000,black	1810053B23Rik	chr16	93343716	93359543	-			MGI:1917107	miscRNA	1810008L18Rik|1810056K14Rik	RIKEN cDNA 1810053B23 gene	2583	93343716	93359511
487	1810055G02Rik	1	0	0	0	0	72056		1810055G02Rik	chr19	3708333	3717881	+		GO:0003674|GO:0005575|GO:0008150|GO:0016020|GO:0016021	MGI:1919306	protein-coding	AI256204	RIKEN cDNA 1810055G02 gene	1882	3708333	3717593
488	1810058I24Rik	0.574821	10.9812	10.1824	1224	1616	67705	#B0E0E6,black	1810058I24Rik	chr6	35252699	35262059	+		GO:0003674|GO:0005575|GO:0008150	MGI:1914955	miscRNA	AI414869|AI848234	RIKEN cDNA 1810058I24 gene	1302	35252699	35262059
489	1810062G17Rik	1	0	0	0	0	72282		1810062G17Rik	chr3	36475937	36482299	+	ENSMUSG00000027713	GO:0003674|GO:0005575|GO:0008150	MGI:1919532	protein-coding		RIKEN cDNA 1810062G17 gene	911	36475937	36481976
490	1810062O18Rik	1	0	0	0	1	75602		1810062O18Rik	chr14	20546293	20570680	+			MGI:1922852	miscRNA		RIKEN cDNA 1810062O18 gene	751	20546293	20570680
491	1810063I02Rik	1	0	0	0	0														274	59921499	59921889
492	1810064F22Rik	2	0	1	0	4	69862		1810064F22Rik	chr9	22206786	22213860	-		GO:0003674|GO:0005575|GO:0008150	MGI:1917112	miscRNA		RIKEN cDNA 1810064F22 gene	2302	22206786	22213860
493	1810065E05Rik	1	0	0	0	0	69864		1810065E05Rik	chr11	58421111	58426023	+	ENSMUSG00000013653	GO:0003674|GO:0005575|GO:0008150	MGI:1917114|Vega:OTTMUSG00000005736	protein-coding	AV047390	RIKEN cDNA 1810065E05 gene	925	58421111	58425903	624860|641361|78354
494	2010001A14Rik	1	0	0	0	0														764	57795499	57801467
495	2010001E11Rik	1	0	0	0	0	72045		2010001E11Rik	chr10	39920382	39926923	-	ENSMUSG00000039339	GO:0003674|GO:0005575|GO:0008150	MGI:1919295|Vega:OTTMUSG00000042367	protein-coding	Naglt1b	RIKEN cDNA 2010001E11 gene	2285	39920382	39926923	100041085|213006|215928|215929
496	2010003K11Rik	1	0	0	0	0	69861		2010003K11Rik	chr19	4496788	4498583	-	ENSMUSG00000042041	GO:0003674|GO:0005575|GO:0008150	MGI:1917111	protein-coding		RIKEN cDNA 2010003K11 gene	1167	4496788	4498519
497	2010005H15Rik	8	0	3	0	16	76770		2010005H15Rik	chr16	36221562	36257427	+		GO:0003674|GO:0004869|GO:0005575|GO:0008150|GO:0010466|GO:0030414	MGI:1924020	protein-coding		RIKEN cDNA 2010005H15 gene	528	36221562	36257372
498	2010009K17Rik	1	0	0	0	0	72340		2010009K17Rik	chr2	158070364	158091797	-			MGI:1919590	miscRNA		RIKEN cDNA 2010009K17 gene	570	158070364	158091797
499	2010010A06Rik	1	0	0	0	0	100503117		2010010A06Rik	chr18	75288660	75297329	-			MGI:1913686	miscRNA	5033420E22Rik	RIKEN cDNA 2010010A06 gene	1204	75288660	75297329
500	2010012O05Rik	0.397959	5.61471	4.2854	2	39	66439	#87CEEB,black	2010012O05Rik	chr19	46689906	46703382	+	ENSMUSG00000062376	GO:0003674|GO:0005575|GO:0008150	MGI:1913689	protein-coding	4930569L17Rik|AI413851|AI467257	RIKEN cDNA 2010012O05 gene	2176	46689906	46701566
501	2010016I18Rik	1	0	0	0	0	69206		2010016I18Rik	chr3	106481986	106485913	-		GO:0003674|GO:0005575|GO:0008150	MGI:1916456	miscRNA		RIKEN cDNA 2010016I18 gene	1558	106481986	106485913
502	2010106C02Rik	1	0	0	0	0	72104		2010106C02Rik	chr17	86285167	86287178	-			MGI:1919354	miscRNA		RIKEN cDNA 2010106C02 gene	657	86285167	86287178
503	2010106E10Rik	1	0	0	0	0	67715		2010106E10Rik	chrX	112495274	112558343	+	ENSMUSG00000025528	GO:0003674|GO:0005575|GO:0008150	MGI:1914965|Vega:OTTMUSG00000018515	protein-coding		RIKEN cDNA 2010106E10 gene	1287	112495274	112557969
504	2010107E04Rik	0.934106	11.0165	10.9181	1256	2704	70257		2010107E04Rik	chr12	111961376	111966977	-	ENSMUSG00000021290	GO:0003674|GO:0005739|GO:0005753|GO:0008150|GO:0016020|GO:0016021	MGI:1917507	protein-coding	9430003J03Rik|AU043134|AV124504|Mp68	RIKEN cDNA 2010107E04 gene	365	111961376	111966977
505	2010107G12Rik	1	0	0	0	0	243753		2010107G12Rik	chr6	34945295	34977999	-	ENSMUSG00000029847	GO:0003674|GO:0005575|GO:0008150	MGI:1917272|Vega:OTTMUSG00000022784	protein-coding	Gm468	RIKEN cDNA 2010107G12 gene	2158	34945295	34977999	20522|22626|54338
506	2010107G23Rik	1.31526	13.1941	13.5894	5780	16958	69894	#FFE4c3,black	2010107G23Rik	chr10	62107656	62111013	-	ENSMUSG00000020083	GO:0005515|GO:0005575|GO:0008150|GO:0016020|GO:0016021	MGI:1917144|Vega:OTTMUSG00000032742	protein-coding	AA545165	RIKEN cDNA 2010107G23 gene	1731	62107656	62111013
507	2010109A12Rik	1	0	0	0	0	75610		2010109A12Rik	chr5	93206518	93213474	+	ENSMUSG00000029384	GO:0003674|GO:0005575|GO:0008150	MGI:1922860|Vega:OTTMUSG00000026617	protein-coding		RIKEN cDNA 2010109A12 gene	548	93206518	93213448
508	2010109I03Rik	0.0918367	5.61471	2.16993	2	9	67038	#1E90FF,black	2010109I03Rik	chr15	74878336	74881704	-	ENSMUSG00000063522	GO:0003674|GO:0005575|GO:0008150	MGI:1914288	protein-coding		RIKEN cDNA 2010109I03 gene	1887	74878336	74881665	17068|23936
509	2010111I01Rik	0.611132	10.3864	9.67596	802	1150	72061	#B0E0E6,black	2010111I01Rik	chr13	62964893	63302284	+	ENSMUSG00000021458	GO:0004177|GO:0005737|GO:0006508|GO:0008233|GO:0008237|GO:0008270|GO:0016787|GO:0019370|GO:0046872	MGI:1919311	protein-coding	2300006M17Rik|AP-O|Aopep	RIKEN cDNA 2010111I01 gene	9141	62964893	63326096	108657|16993|215615
510	2010204K13Rik	1	0	0	0	0	68355		2010204K13Rik	chrX	7411817	7445143	-		GO:0003674|GO:0005575|GO:0008150	MGI:1922859	miscRNA	0610010M13Rik|Cip7	RIKEN cDNA 2010204K13 gene	946	7411817	7422988
511	2010300C02Rik	1	0	0	0	0	72097		2010300C02Rik	chr1	37611676	37719811	-	ENSMUSG00000026090	GO:0003674|GO:0005575|GO:0008150	MGI:1919347|Vega:OTTMUSG00000030326	protein-coding		RIKEN cDNA 2010300C02 gene	4361	37611676	37719811	320827
512	2010308F09Rik	1	0	0	0	0	72122		2010308F09Rik	chrX	13234641	13247733	-			MGI:1919372	miscRNA		RIKEN cDNA 2010308F09 gene	701	13234641	13247733
513	2010310C07Rik	1	0	0	0	0	72131		2010310C07Rik	chr6	42370671	42380558	+			MGI:1919381	miscRNA		RIKEN cDNA 2010310C07 gene	845	42370671	42380558
514	2010315B03Rik	0.273684	6.56986	4.70044	15	51	630836	#87CEEB,black	2010315B03Rik	chr9	124291804	124312694	-	ENSMUSG00000074829	GO:0046872	MGI:1919321	protein-coding	BC029716	RIKEN cDNA 2010315B03 gene	2759	124291804	124312694	100039060|100043381|100043387|100043915|100233208|100503353|13999|170938|208111|208292|216177|234358|234362|234413|236193|237775|240063|240064|240066|240068|244556|329575|330788|353208|382019|619310|620419|626802|626832|636741|664987|665001|665211|668039|66808|66869|668923|69277|72139|73610
515	2010320M18Rik	1	0	0	0	2	72093		2010320M18Rik	chr8	70776862	70777606	+			MGI:1919343	miscRNA		RIKEN cDNA 2010320M18 gene	745	70776862	70777606
516	2200002D01Rik	1	0	0	0	2	72275		2200002D01Rik	chr7	29247521	29248467	-	ENSMUSG00000030587	GO:0003674|GO:0005730|GO:0008150	MGI:1919525|Vega:OTTMUSG00000025024	protein-coding	2010005J02Rik|H2RSP|IMUP|IMUP-1|IMUP-2	RIKEN cDNA 2200002D01 gene	507	29247521	29248378
517	2200002J24Rik	1	0	0	0	0	69147		2200002J24Rik	chr7	30698926	30700534	+		GO:0003674|GO:0005575|GO:0008150	MGI:1916397	protein-coding		RIKEN cDNA 2200002J24 gene	610	30698926	30700380
518	2210010C04Rik	1	0	0	0	0	67373		2210010C04Rik	chr6	41030268	41035509	-	ENSMUSG00000029882	GO:0006508|GO:0008233|GO:0008236|GO:0016787	MGI:1914623|Vega:OTTMUSG00000026905	protein-coding	AV072249	RIKEN cDNA 2210010C04 gene	2142	41030268	41035478	100040208|100040233|101533|103964|114228|13646|13648|16612|16613|16615|16616|16617|16618|16619|16622|16623|16624|18048|18050|19144|22072|22073|22074|232717|23993|259277|317652|317653|436522|436523|56538|56640|626834|67690|68668|69511|69540|73481|73626
519	2210011C24Rik	1	0	0	0	0	70134		2210011C24Rik	chr8	84010230	84011442	-	ENSMUSG00000074217	GO:0003674|GO:0005575|GO:0008150	MGI:1917384	protein-coding		RIKEN cDNA 2210011C24 gene	907	84010228	84011684
520	2210013O21Rik	1	0	0	0	2	70123		2210013O21Rik	chrX	153723554	153741296	+			MGI:1917373	protein-coding	AI181827|Thp5	RIKEN cDNA 2210013O21 gene	856	153723554	153741084
521	2210015D19Rik	0.192593	7.07682	4.70044	42	51	76508	#00BFFF,black	2210015D19Rik	chr11	5762150	5784710	+			MGI:1913774	miscRNA	1600028I17Rik|AI596465	RIKEN cDNA 2210015D19 gene	1840	5762150	5784710
522	2210016F16Rik	1	0	0	0	0	70153		2210016F16Rik	chr13	58380046	58385225	-	ENSMUSG00000021550	GO:0003674|GO:0005575|GO:0008150	MGI:1917403|Vega:OTTMUSG00000035893	protein-coding		RIKEN cDNA 2210016F16 gene	2822	58380046	58385154
523	2210016L21Rik	1	0	0	0	1	72357		2210016L21Rik	chr5	114942202	114948540	+	ENSMUSG00000029559	GO:0003674|GO:0005575|GO:0008150	MGI:1919607|Vega:OTTMUSG00000014614	protein-coding		RIKEN cDNA 2210016L21 gene	1320	114942202	114947997
524	2210018M11Rik	0.744792	10.585	10.1599	934	1590	233545	#E0FFFF,black	2210018M11Rik	chr7	98588936	98656569	-	ENSMUSG00000035401	GO:0005634|GO:0006281|GO:0006351|GO:0006355|GO:0006974|GO:0016568	MGI:1924203	protein-coding	2310016L09Rik|AU019521|AU019557|Emsy	RIKEN cDNA 2210018M11 gene	4014	98590606	98656569
525	2210019I11Rik	1	0	0	0	0	70147		2210019I11Rik	chr5	147228598	147271521	-		GO:0003674|GO:0005575|GO:0008150	MGI:1917397	miscRNA		RIKEN cDNA 2210019I11 gene	1442	147228598	147271521
526	2210039B01Rik	1	0	0	0	0	73644		2210039B01Rik	chr12	73548483	73551986	+		GO:0003674|GO:0005575|GO:0008150	MGI:1920894	miscRNA		RIKEN cDNA 2210039B01 gene	1039	73548483	73551986
527	2210404E10Rik	1	0	0	0	0														583	10684793	10685556
528	2210404O09Rik	1	0	0	0	0	70081		2210404O09Rik	chr17	21879570	21909926	-	ENSMUSG00000078546	GO:0005575|GO:0008150|GO:0046872	MGI:1917331	protein-coding		RIKEN cDNA 2210404O09 gene	2221	21879570	21909926	100041379|100041433|100041677|100043034|100503584|112422|195531|210503|210853|224598|22700|22709|22712|240034|240038|240041|24132|319615|381066|381067|433791|433804|626316|666532|667666|73233|74149|74670|75424
529	2210406O10Rik	2.09686	11.63	12.6983	1917	9100		#FF6347,black												1704	36447611	36464854
530	2210407C18Rik	1	0	0	0	0	78354		2210407C18Rik	chr11	58608206	58613492	-	ENSMUSG00000037145	GO:0003674|GO:0005575|GO:0008150	MGI:1925604|Vega:OTTMUSG00000005752	protein-coding	Ep1	RIKEN cDNA 2210407C18 gene	879	58608206	58613492	624860|641361|69864
531	2210408F21Rik	1	0	0	0	0	73652		2210408F21Rik	chr6	31220351	31337394	+		GO:0003674|GO:0005575|GO:0008150	MGI:1920902	miscRNA		RIKEN cDNA 2210408F21 gene	1041	31220351	31337394
532	2210408I21Rik	1	0	0	0	0	72371		2210408I21Rik	chr13	77135536	77613679	+	ENSMUSG00000071252	GO:0003674|GO:0005575|GO:0008150	MGI:1919621|Vega:OTTMUSG00000035272	protein-coding		RIKEN cDNA 2210408I21 gene	5632	77135536	77612644
533	2210409D07Rik	1	0	0	0	0	70157		2210409D07Rik	chr18	57632079	57638585	-		GO:0003674|GO:0005575|GO:0008150	MGI:1917407	miscRNA		RIKEN cDNA 2210409D07 gene	458	57632079	57638585
534	2210409E12Rik	1	0	0	0	0	72381		2210409E12Rik	chr11	88970942	88973031	+			MGI:1919631	pseudo	AU021711|C76890|OTTMUSG00000001303	transcription elongation factor B (SIII), polypeptide 2 pseudogene	377	88972638	88973014
535	2210414B05Rik	1	0	0	0	0	70143		2210414B05Rik	chr4	3656506	3663108	+			MGI:1917393	miscRNA		RIKEN cDNA 2210414B05 gene	874	3656506	3663108
536	2210416O15Rik	1	0	0	0	0	70393		2210416O15Rik	chr11	88098058	88100107	+			MGI:1917643	miscRNA		RIKEN cDNA 2210416O15 gene	1504	88098058	88100107
537	2210417A02Rik	5	0	2.32193	0	10	70138	#FF4500,black	2210417A02Rik	chr5	148741840	148743139	+			MGI:1917388	miscRNA	AV081004	RIKEN cDNA 2210417A02 gene	550	148741840	148743139
538	2210420H20Rik	1	0	0	0	1	76961		2210420H20Rik	chr18	82754505	82759039	-			MGI:1924211	miscRNA		RIKEN cDNA 2210420H20 gene	627	82754505	82759039
539	2300002M23Rik	0.646307	12.4803	11.8506	3616	5099	69542	#B0E0E6,black	2300002M23Rik	chr17	35567485	35568945	+	ENSMUSG00000039269	GO:0001968|GO:0005518|GO:0005539|GO:0005540|GO:0005576|GO:0005578|GO:0005614|GO:0008201|GO:0030198|GO:0031012|GO:0043236|GO:0070052	MGI:1916792|Vega:OTTMUSG00000037246	protein-coding	Stg|emprin	RIKEN cDNA 2300002M23 gene	1248	35567485	35568816
540	2300003K06Rik	1	0	0	0	0	100502865		2300003K06Rik	chr11	99837148	99838066	-	ENSMUSG00000078257	GO:0003674|GO:0005575|GO:0005882|GO:0008150	MGI:1916701|Vega:OTTMUSG00000002197	protein-coding		RIKEN cDNA 2300003K06 gene	919	99837148	99838015	100009614|100040248|100040276|100041261|100041412|100041488|100043627|100415785|100502803|100502831|100502921|100502953|100503388|100504183|114666|16694|16705|432600|432602|435273|435285|435286|50775|629873|634504|665891|665992|665998|670464|670472|670482|670496|670533|670550|68673|68768|69464|69664|70831|71453|75586|76444
541	2300005B03Rik	1	0	0	0	0	69462		2300005B03Rik	chr15	74742839	74746687	-	ENSMUSG00000075605	GO:0003674|GO:0005575|GO:0005576|GO:0008150	MGI:1916712	protein-coding	SLURP-2|Slurp2	RIKEN cDNA 2300005B03 gene	464	74742839	74746675
542	2300009A05Rik	0.600291	8.42626	7.69	186	323	69478	#B0E0E6,black	2300009A05Rik	chr9	63394447	63399244	-	ENSMUSG00000032403	GO:0003674|GO:0005575|GO:0005576|GO:0008150	MGI:1916728	protein-coding		RIKEN cDNA 2300009A05 gene	598	63394447	63399221
543	2310001H17Rik	1	0	0	0	0	76432		2310001H17Rik	chr6	129208412	129238482	-		GO:0003674|GO:0005575|GO:0008150	MGI:1923682	miscRNA	AI646108	RIKEN cDNA 2310001H17 gene	769	129232623	129238482
544	2310001K24Rik	1	0	0	0	0	69517		2310001K24Rik	chr2	163472545	163473003	+		GO:0003674|GO:0005575|GO:0008150	MGI:1916767	miscRNA		RIKEN cDNA 2310001K24 gene	459	163472545	163473003
545	2310002D06Rik	1	0	0	0	0	69522		2310002D06Rik	chr12	80507206	80517954	+		GO:0003674|GO:0005575|GO:0008150	MGI:1916772	miscRNA		RIKEN cDNA 2310002D06 gene	508	80507206	80517954
546	2310002F09Rik	1	0	0	0	0	100504720		2310002F09Rik	chr7	43695209	43797945	-		GO:0003674|GO:0005575|GO:0008150	MGI:1916779	miscRNA		RIKEN cDNA 2310002F09 gene	2554	43745466	43755936
547	2310002L09Rik	1	0	0	0	0	71886		2310002L09Rik	chr4	73939371	73950846	-	ENSMUSG00000028396	GO:0003674|GO:0005739|GO:0008150	MGI:1916780|Vega:OTTMUSG00000004011	protein-coding	2310003M01Rik|AV083437	RIKEN cDNA 2310002L09 gene	2158	73939371	73950699
548	2310003N18Rik	1	0	0	0	0														458	50232523	50233182
549	2310005A03Rik	1	0	0	0	0	100504268		2310005A03Rik	chr2	155097791	155100079	-			MGI:1923981	miscRNA		RIKEN cDNA 2310005A03 gene	1394	155097791	155100079
550	2310005E17Rik	1	0	0	0	0	70090		2310005E17Rik	chr13	98424110	98435065	-			MGI:1917340	miscRNA		RIKEN cDNA 2310005E17 gene	1186	98424110	98435065
551	2310007B03Rik	1	0	0	0	0	71874		2310007B03Rik	chr1	93151355	93160948	-	ENSMUSG00000034159	GO:0003674|GO:0005575|GO:0008150	MGI:1919124|Vega:OTTMUSG00000026755	protein-coding		RIKEN cDNA 2310007B03 gene	2362	93151355	93160948
552	2310008N11Rik	19	0	4.24793	0	38	72316	#FF0000,black	2310008N11Rik	chr8	26814597	26824423	-			MGI:1919566	miscRNA		RIKEN cDNA 2310008N11 gene	564	26814597	26824423
553	2310009A05Rik	17	0	4.08746	0	34	66364	#FF0000,black	2310009A05Rik	chr9	73039718	73042775	+			MGI:1913614	miscRNA		RIKEN cDNA 2310009A05 gene	492	73039718	73042775
554	2310009B15Rik	1	0	0	0	0	69549		2310009B15Rik	chr1	138851979	138856854	-	ENSMUSG00000079283	GO:0003674|GO:0005575|GO:0008150	MGI:1916799	protein-coding		RIKEN cDNA 2310009B15 gene	571	138851979	138856817
555	2310010G23Rik	1	0	0	0	0	69591		2310010G23Rik	chrX	36814768	36817200	-		GO:0003674|GO:0005575|GO:0008150	MGI:1916841	unknown		RIKEN cDNA 2310010G23 gene	1038	36814768	36817200
556	2310010J17Rik	1	0	0	0	0	78329		2310010J17Rik	chr7	90124836	90129936	-		GO:0003674|GO:0005575|GO:0008150	MGI:1925579	miscRNA		RIKEN cDNA 2310010J17 gene	538	90124836	90129936
557	2310011J03Rik	273.5	0	8.0954	0	409	66374	#FF0000,black	2310011J03Rik	chr10	80318255	80320548	-	ENSMUSG00000020133	GO:0003674|GO:0005575|GO:0008150	MGI:1913624|Vega:OTTMUSG00000019117	protein-coding	AI452186|AW545358	RIKEN cDNA 2310011J03 gene	1659	80318255	80320312
558	2310015A10Rik	1	0	0	0	0	69548		2310015A10Rik	chr12	80120546	80132844	-		GO:0003674|GO:0005575|GO:0008150	MGI:1916798	miscRNA	5330419I17Rik	RIKEN cDNA 2310015A10 gene	4845	80120546	80132844
559	2310015D24Rik	1	0	0	0	0	70100		2310015D24Rik	chr16	13514131	13520419	-			MGI:1917350	miscRNA		RIKEN cDNA 2310015D24 gene	2917	13514131	13520419
560	2310016D03Rik	1	0	0	0	0	69566		2310016D03Rik	chr12	30410559	30467358	-			MGI:1916816	miscRNA		RIKEN cDNA 2310016D03 gene	1547	30410559	30467358
561	2310020H05Rik	1	0	0	0	0	69603		2310020H05Rik	chr13	99076528	99087921	-			MGI:1916853	miscRNA		RIKEN cDNA 2310020H05 gene	718	99076528	99087921
562	2310022A10Rik	2.36996	8.09276	9.33762	138	914	66367	#FF6347,black	2310022A10Rik	chr7	27553295	27582098	+	ENSMUSG00000049643	GO:0003674|GO:0005575|GO:0008150	MGI:1913617	protein-coding		RIKEN cDNA 2310022A10 gene	2719	27553290	27581448
563	2310022B05Rik	8.80612	5.61471	8.75322	2	619	69551	#FF0000,black	2310022B05Rik	chr8	124635756	124663369	-	ENSMUSG00000031983	GO:0003674|GO:0005575|GO:0005737|GO:0008150	MGI:1916801	protein-coding		RIKEN cDNA 2310022B05 gene	3307	124635756	124663183
564	2310030A07Rik	1	0	0	0	0	75584		2310030A07Rik	chr1	150320681	150346771	-			MGI:1922834	miscRNA		RIKEN cDNA 2310030A07 gene	610	150320681	150346771
565	2310030G06Rik	1	0	0	0	0	66952		2310030G06Rik	chr9	50739691	50746521	-	ENSMUSG00000032062	GO:0003674|GO:0005575|GO:0008150	MGI:1914202	protein-coding	2610024D04Rik|AV017521	RIKEN cDNA 2310030G06 gene	1242	50739691	50746515
566	2310033P09Rik	0.936093	11.3559	11.2606	1611	3410	67862		2310033P09Rik	chr11	59208361	59210734	+	ENSMUSG00000020441	GO:0003674|GO:0005575|GO:0008150	MGI:1915112|Vega:OTTMUSG00000005780	protein-coding	Mmtag2	RIKEN cDNA 2310033P09 gene	1241	59208361	59210344
567	2310034C09Rik	1	0	0	0	0	117172		2310034C09Rik	chr16	88758847	88759789	+		GO:0003674|GO:0005575|GO:0008150	MGI:2152338	protein-coding		RIKEN cDNA 2310034C09 gene	943	88758847	88759544
568	2310034G01Rik	1	0	0	0	0	75579		2310034G01Rik	chr19	46348201	46348988	-			MGI:1922829	miscRNA		RIKEN cDNA 2310034G01 gene	788	46348201	46348988
569	2310034O05Rik	1	0	0	0	0	69571		2310034O05Rik	chr5	100210692	100218049	+			MGI:1916821	miscRNA		RIKEN cDNA 2310034O05 gene	1107	100210692	100218049
570	2310035C23Rik	0.432598	10.5241	9.31515	896	902	227446	#87CEEB,black	2310035C23Rik	chr1	105663861	105755131	+	ENSMUSG00000026319	GO:0003674|GO:0005575|GO:0008150	MGI:1922832	protein-coding	6430401N10|Kiaa1468|mKIAA1468	RIKEN cDNA 2310035C23 gene	5406	105663861	105753623
571	2310036O22Rik	0.984615	5.02237	5	1	63	68544		2310036O22Rik	chr8	85026833	85030286	+	ENSMUSG00000041203	GO:0003674|GO:0005575|GO:0008150	MGI:1922833	protein-coding	1110002H14Rik|AI854688	RIKEN cDNA 2310036O22 gene	892	85026833	85029982
572	2310039H08Rik	1	0	0	0	0	67101		2310039H08Rik	chr17	46772635	46773407	+	ENSMUSG00000062619	GO:0003674|GO:0005575|GO:0008150	MGI:1914351	protein-coding		RIKEN cDNA 2310039H08 gene	773	46772635	46773157
573	2310039L15Rik	1	0	0	0	0	69629		2310039L15Rik	chr10	95336276	95363216	+			MGI:1916879	miscRNA		RIKEN cDNA 2310039L15 gene	642	95336276	95363216
574	2310040G24Rik	1	0	0	0	0	381792		2310040G24Rik	chr6	86483376	86488227	-			MGI:1916897	miscRNA		RIKEN cDNA 2310040G24 gene	775	86483376	86488227
575	2310043L19Rik	1	0	0	0	0	75589		2310043L19Rik	chr1	177641542	177642943	-			MGI:1922839	miscRNA		RIKEN cDNA 2310043L19 gene	698	177641542	177642943
576	2310043O21Rik	1	0	0	0	0	69679		2310043O21Rik	chr15	38549344	38594934	-			MGI:1916929	miscRNA		RIKEN cDNA 2310043O21 gene	621	38549344	38594934
577	2310045N01Rik	1	0	0	0	0	72368		2310045N01Rik	chr8	70139713	70147260	+	ENSMUSG00000002345	GO:0003674|GO:0005575|GO:0008150	MGI:1919618|Vega:OTTMUSG00000022206	protein-coding	Mef2bnb	RIKEN cDNA 2310045N01 gene	2783	70139499	70148634
578	2310045n01rik-mef2b	1	0	0	0	0														1549	70139499	70167285
579	2310047M10Rik	34	0	5.08746	0	67	71923	#FF0000,black	2310047M10Rik	chr11	69059775	69061576	+	ENSMUSG00000045176	GO:0005515|GO:0005575|GO:0008150	MGI:1919173|Vega:OTTMUSG00000005958	protein-coding		RIKEN cDNA 2310047M10 gene	1802	69059775	69060880
580	2310050C09Rik	1	0	0	0	0	66533		2310050C09Rik	chr3	92868359	92870205	-	ENSMUSG00000090314	GO:0003674|GO:0005575|GO:0008150	MGI:1913783	protein-coding		RIKEN cDNA 2310050C09 gene	1067	92868359	92870205	433619
581	2310057J18Rik	1	0	0	0	0	67719		2310057J18Rik	chr10	28972288	28986306	-	ENSMUSG00000015519	GO:0003674|GO:0005575|GO:0005576|GO:0008150	MGI:1914969|Vega:OTTMUSG00000028053	protein-coding	2210414P04Rik	RIKEN cDNA 2310057J18 gene	1319	28972288	28986292
582	2310057M21Rik	0.859786	9.00422	8.78627	298	632	68277		2310057M21Rik	chr7	131342718	131362698	-	ENSMUSG00000040177	GO:0005575|GO:0008150|GO:0042802	MGI:1915527	protein-coding	3110040E10Rik|AI429544	RIKEN cDNA 2310057M21 gene	2214	131342718	131362671
583	2310057N15Rik	1	0	0	0	0	69696		2310057N15Rik	chr16	88773181	88774206	-	ENSMUSG00000048830	GO:0003674|GO:0005575|GO:0008150	MGI:1916946	protein-coding	Krtap13-1	RIKEN cDNA 2310057N15 gene	1026	88773181	88774150	16699|268905|69661
584	2310061I04Rik	0.758689	12.795	12.3966	4422	7344	69662	#E0FFFF,black	2310061I04Rik	chr17	35892677	35897378	-	ENSMUSG00000050705	GO:0003674|GO:0005739|GO:0008150	MGI:1916912|Vega:OTTMUSG00000033080	protein-coding		RIKEN cDNA 2310061I04 gene	1240	35892677	35897262
585	2310061N02Rik	1	0	0	0	0	69661		2310061N02Rik	chr16	88707171	88707962	-	ENSMUSG00000050704	GO:0005515|GO:0005575|GO:0008150	MGI:1916911	protein-coding		RIKEN cDNA 2310061N02 gene	792	88707171	88707907	16699|268905|69696
586	2310065F04Rik	1	0	0	0	0	74184		2310065F04Rik	chr11	67112461	67120080	-			MGI:1921434	miscRNA		RIKEN cDNA 2310065F04 gene	2724	67112461	67120080
587	2310067B10Rik	0.714609	8.78627	8.3015	251	463	71947	#E0FFFF,black	2310067B10Rik	chr11	115765433	115799033	+	ENSMUSG00000020747	GO:0003674|GO:0005575|GO:0008150|GO:0016020|GO:0016021	MGI:1919197|Vega:OTTMUSG00000003538	protein-coding	Kiaa0195|mKIAA0195	RIKEN cDNA 2310067B10 gene	4996	115765433	115798347
588	2310068J16Rik	1	0	0	0	0	70281		2310068J16Rik	chr15	99972167	99973287	-			MGI:1917531	miscRNA		RIKEN cDNA 2310068J16 gene	1121	99972167	99973287
589	2310069B03Rik	1	0	0	0	0	69652		2310069B03Rik	chr6	82877866	82881853	-			MGI:1916902	miscRNA		RIKEN cDNA 2310069B03 gene	1831	82877866	82881853
590	2310069G16Rik	2.10766	7.91588	8.99152	117	723	69659	#FF6347,black	2310069G16Rik	chr15	44752280	44883885	+		GO:0003674|GO:0005575|GO:0008150	MGI:1916909	miscRNA		RIKEN cDNA 2310069G16 gene	862	44787763	44805829
591	2310075C17Rik	1	0	0	0	0														449	112227456	112228242
592	2310079G19Rik	1	0	0	0	0	69699		2310079G19Rik	chr16	88626788	88627666	-	ENSMUSG00000045331	GO:0003674|GO:0005575|GO:0008150	MGI:1916949	protein-coding		RIKEN cDNA 2310079G19 gene	879	88626788	88627601	16693|239932|239933|69533
593	2310081J21Rik	1	0	0	0	0	69211		2310081J21Rik	chr13	50261815	50262869	+		GO:0003674|GO:0005575|GO:0008150	MGI:1916461	miscRNA		RIKEN cDNA 2310081J21 gene	1082	50261815	50680224
594	2400006E01Rik	1	0	0	0	0														1060	41500931	41528474
595	2410002F23Rik	3	0	1.58496	0	6	668661	#FF6347,black	2410002F23Rik	chr7	44246722	44252319	+	ENSMUSG00000045411	GO:0003674|GO:0005575|GO:0008150	MGI:1914226|Vega:OTTMUSG00000023110	protein-coding		RIKEN cDNA 2410002F23 gene	1982	44246722	44251527	14349
596	2410003L11Rik	1	0	0	0	0	69729		2410003L11Rik	chr11	97598511	97622893	+			MGI:1916979	miscRNA		RIKEN cDNA 2410003L11 gene	612	97598511	97622893
597	2410004B18Rik	1.21624	9.36413	9.64656	388	1129	66421		2410004B18Rik	chr3	145938032	145944826	+	ENSMUSG00000036873	GO:0003674|GO:0005575|GO:0008150	MGI:1913671|Vega:OTTMUSG00000022483	protein-coding	4930572C24Rik	RIKEN cDNA 2410004B18 gene	975	145938032	145943870
598	2410004I01Rik	1	0	0	0	0	69739		2410004I01Rik	chr11	102958300	102964154	-			MGI:1916989	miscRNA		RIKEN cDNA 2410004I01 gene	954	102958300	102964154
599	2410004P03Rik	1	0	0	0	0	73667		2410004P03Rik	chr12	17004958	17011727	-	ENSMUSG00000071398	GO:0003674|GO:0005575|GO:0008150	MGI:1920917	protein-coding		RIKEN cDNA 2410004P03 gene	1798	17004958	17011727
600	2410006H16Rik	0.887407	11.2723	11.1	1512	3048	69221		2410006H16Rik	chr11	62602877	62604806	+		GO:0003674|GO:0005575|GO:0008150	MGI:1916471	miscRNA		RIKEN cDNA 2410006H16 gene	461	62602877	62604806
601	2410012E07Rik	1	0	0	0	0	73648		2410012E07Rik	chr14	70852933	70873954	+			MGI:1920898	miscRNA		RIKEN cDNA 2410012E07 gene	1357	70852933	70873954
602	2410015M20Rik	1.5	0	0.584963	0	3	224904		2410015M20Rik	chr17	56607452	56609771	-	ENSMUSG00000049760	GO:0003674|GO:0005739|GO:0008150	MGI:2442174	protein-coding	QIL1	RIKEN cDNA 2410015M20 gene	755	56607452	56609668
603	2410016O06Rik	1.5	0	0.584963	0	3	71952		2410016O06Rik	chr12	83950608	83952953	+	ENSMUSG00000046791	GO:0003723|GO:0005506|GO:0005515|GO:0005634|GO:0005730|GO:0006338|GO:0006351|GO:0006355|GO:0016491|GO:0016568|GO:0016702|GO:0016706|GO:0030685|GO:0032453|GO:0034720|GO:0042254|GO:0045668|GO:0045892|GO:0046872|GO:0051864|GO:0055114|GO:0070544	MGI:1919202	protein-coding	MAPJD|NO66	RIKEN cDNA 2410016O06 gene	2346	83950608	83952503	67014
604	2410017I17Rik	1	0	0	0	0	675325		2410017I17Rik	chr17	36145018	36162374	+		GO:0003674|GO:0005575|GO:0008150	MGI:1916967	miscRNA		RIKEN cDNA 2410017I17 gene	1511	36145018	36162374
605	2410018L13Rik	1	0	0	0	0	69732		2410018L13Rik	chr12	22953997	23010243	-			MGI:1916982	miscRNA	2810480C08Rik	RIKEN cDNA 2410018L13 gene	1407	22953997	23010243
606	2410021H03Rik	0.677227	10.0888	9.5265	658	1038	69750	#E0FFFF,black	2410021H03Rik	chr17	69275362	69277206	-			MGI:1917000	miscRNA		RIKEN cDNA 2410021H03 gene	762	69275362	69277206
607	2410089E03Rik	0.365175	8.69174	7.2384	231	250	73692	#87CEEB,black	2410089E03Rik	chr15	8169106	8271158	+	ENSMUSG00000039801	GO:0003674|GO:0005575|GO:0008150|GO:0016020|GO:0016021	MGI:1920942|Vega:OTTMUSG00000022443	protein-coding	4732468D17Rik	RIKEN cDNA 2410089E03 gene	10469	8169106	8270855
608	2410124H12Rik	1	0	0	0	0	76785		2410124H12Rik	chr16	92478742	92497365	+	ENSMUSG00000051297	GO:0003674|GO:0005575|GO:0008150	MGI:1924035|Vega:OTTMUSG00000028530	protein-coding		RIKEN cDNA 2410124H12 gene	705	92478742	92497065
609	2410127L17Rik	0.533728	8.72281	7.81698	238	346	67383	#B0E0E6,black	2410127L17Rik	chr19	18670780	18704792	+	ENSMUSG00000024726	GO:0003674|GO:0005575|GO:0008150	MGI:1914633	protein-coding		RIKEN cDNA 2410127L17 gene	2094	18670780	18704121
610	2410131K14Rik	25.5	0	4.67243	0	50	76792	#FF0000,black	2410131K14Rik	chr5	118245227	118263114	+	ENSMUSG00000032840	GO:0003674|GO:0005575|GO:0005576|GO:0008150	MGI:1924042|Vega:OTTMUSG00000028968	protein-coding		RIKEN cDNA 2410131K14 gene	2670	118245227	118261183
611	2410137M14Rik	1	0	0	0	0	76797		2410137M14Rik	chr17	36977701	36981237	-	ENSMUSG00000064308	GO:0003674|GO:0005575|GO:0008150	MGI:1924047|Vega:OTTMUSG00000014935	protein-coding		RIKEN cDNA 2410137M14 gene	865	36977701	36981237
612	2410141K09Rik	1	0	0	0	0	76803		2410141K09Rik	chr13	66418114	66441118	-	ENSMUSG00000074832	GO:0003674|GO:0005575|GO:0008150|GO:0046872	MGI:1924053|Vega:OTTMUSG00000037185	protein-coding	4930482J15Rik|Ayu21-35|Gt(pU21)35Imeg	RIKEN cDNA 2410141K09 gene	1719	66418114	66441118	235956|236366
613	2500002B13Rik	1.59014	10.0147	10.6839	624	2288		#FFA07A,black												902	57487963	57510262
614	2500004C02Rik	302.5	0	8.24079	0	446	72326	#FF0000,black	2500004C02Rik	chr2	153341157	153345810	-		GO:0003674|GO:0005575|GO:0008150	MGI:1919576	miscRNA		RIKEN cDNA 2500004C02 gene	1898	153341157	153345810
615	2510002D24Rik	1	0	0	0	1	72307		2510002D24Rik	chr16	18836580	18840113	+	ENSMUSG00000071632	GO:0003674|GO:0005575|GO:0008150	MGI:1919557|Vega:OTTMUSG00000026273	protein-coding	2410043I01Rik|AA163535|AA409624|DXMgi27	RIKEN cDNA 2510002D24 gene	1232	18836580	18839215
616	2510003B16Rik	2.78481	6.30378	7.78136	8	340		#FF6347,black												548	116123840	116138841
617	2510009E07Rik	1	0	0	0	1	72190		2510009E07Rik	chr16	21649045	21694665	-	ENSMUSG00000043391	GO:0003674|GO:0005575|GO:0008150	MGI:1919440	protein-coding	AI194952	RIKEN cDNA 2510009E07 gene	5164	21649045	21694405
618	2510039O18Rik	0.584254	9.49985	8.72451	430	608	77034	#B0E0E6,black	2510039O18Rik	chr4	147940895	147947314	+	ENSMUSG00000044496	GO:0003674|GO:0005575|GO:0008150|GO:0016020|GO:0016021	MGI:1924284|Vega:OTTMUSG00000010678	protein-coding	Kiaa2013	RIKEN cDNA 2510039O18 gene	2731	147940895	147946618
619	2610001J05Rik	1.08777	12.2783	12.3997	3156	7353	66520		2610001J05Rik	chr6	13869074	13871483	-		GO:0003674|GO:0005575|GO:0008150	MGI:1913770	miscRNA	C79299	RIKEN cDNA 2610001J05 gene	1803	13869074	13871483
620	2610002M06Rik	46	0	5.52356	0	90	67028	#FF0000,black	2610002M06Rik	chrX	107782752	107816334	-	ENSMUSG00000031242	GO:0003674|GO:0005575|GO:0005737|GO:0005768|GO:0006810|GO:0007049|GO:0008150|GO:0015031|GO:0016020|GO:0051301	MGI:1914278|Vega:OTTMUSG00000018257	protein-coding	8430408J07Rik|AI876413|Chmp1b2	RIKEN cDNA 2610002M06 gene	5841	107782752	107816150	234852
621	2610005L07Rik	0.0762712	5.88264	2.16993	3	9	381598	#1E90FF,black	2610005L07Rik	chr8	20382582	20424814	-			MGI:1914283|Vega:OTTMUSG00000020117	pseudo	2810038F24Rik|6720476A01Rik	cadherin 11 pseudogene	4009	20385782	20424814
622	2610008E11Rik	1	0	0	0	0	72128		2610008E11Rik	chr10	79064374	79097600	-	ENSMUSG00000060301	GO:0003674|GO:0005575|GO:0008150|GO:0046872	MGI:1919378|Vega:OTTMUSG00000038141	protein-coding		RIKEN cDNA 2610008E11 gene	4229	79064374	79097478	22750|233147|235047|235048|235050|72154
623	2610015P09Rik	0.800091	11.6801	11.3584	2012	3639	212153		2610015P09Rik	chr16	43889902	43964314	+	ENSMUSG00000022701	GO:0003674|GO:0005575|GO:0008150	MGI:1922661|Vega:OTTMUSG00000026837	protein-coding	8430422M09Rik|AU040712	RIKEN cDNA 2610015P09 gene	3643	43889902	43963412
624	2610016A17Rik	1	0	0	0	0	100503074		2610016A17Rik	chr19	25671134	25672239	-			MGI:1919653	miscRNA	2610317C19Rik	RIKEN cDNA 2610016A17 gene	474	25671134	25672239
625	2610020C07Rik	25	0	4.64386	0	49	69918	#FF0000,black	2610020C07Rik	chr16	11203383	11225796	+		GO:0003674|GO:0005575|GO:0008150	MGI:1917168	miscRNA		RIKEN cDNA 2610020C07 gene	2156	11203383	11225796
626	2610020H08Rik	1	0	0	0	0	434234		2610020H08Rik	chr7	119794130	119848941	+	ENSMUSG00000030924	GO:0003674|GO:0005575|GO:0008150	MGI:1919402|Vega:OTTMUSG00000025657	protein-coding		RIKEN cDNA 2610020H08 gene	2348	119794130	119848791	66932
627	2610027K06Rik	1	0	0	0	0	69909		2610027K06Rik	chr11	85791660	85832223	-		GO:0003674|GO:0005575|GO:0008150	MGI:1917159	miscRNA		RIKEN cDNA 2610027K06 gene	2326	85791660	85832388
628	2610028E06Rik	1	0	0	0	0	72395		2610028E06Rik	chr4	125887851	125922310	-			MGI:1919645	miscRNA	BB043107	RIKEN cDNA 2610028E06 gene	3543	125887851	125922310
629	2610028H24Rik	1	0	0	0	0	76964		2610028H24Rik	chr10	76449081	76461218	+	ENSMUSG00000009114	GO:0003674|GO:0005575|GO:0008150	MGI:1924214|Vega:OTTMUSG00000020349	protein-coding	ORF67	RIKEN cDNA 2610028H24 gene	1763	76449081	76461218
630	2610035D17Rik	1	0	0	0	0	72386		2610035D17Rik	chr11	113043906	113201838	-		GO:0003674|GO:0005575|GO:0008150	MGI:1919636	miscRNA		RIKEN cDNA 2610035D17 gene	1848	113043906	113201838
631	2610035F20Rik	1	0	0	0	0	69248		2610035F20Rik	chr14	122470377	122475199	-		GO:0003674|GO:0005575|GO:0008150	MGI:1916498	miscRNA		RIKEN cDNA 2610035F20 gene	1149	122470377	122475199
632	2610037D02Rik	1	0	0	0	0	70040		2610037D02Rik	chr15	96134819	96283608	-		GO:0003674|GO:0005575|GO:0008150	MGI:1917290	miscRNA	AU024679	RIKEN cDNA 2610037D02 gene	3631	96190474	96197974
633	2610042L04Rik	1	0	0	0	0	554327		2610042L04Rik	chr14	4334763	4354687	+		GO:0003674|GO:0005575|GO:0008150	MGI:1914305	unknown	takusan	RIKEN cDNA 2610042L04 gene	1885	4334763	4353462
634	2610044O15Rik8	1	0	0	0	0	72139		2610044O15Rik8	chr8	129216615	129234003	-	ENSMUSG00000071302	GO:0003674|GO:0005575|GO:0008150	MGI:1919389	protein-coding	2610044O15Rik	RIKEN cDNA 2610044O15 gene	1776	129216354	129234046	100039060|100043381|100043387|100043915|100233208|100503353|13999|170938|208111|208292|216177|234358|234362|234413|236193|237775|240063|240064|240066|240068|244556|329575|330788|353208|382019|619310|620419|626802|626832|630836|636741|664987|665001|665211|668039|66808|66869|668923|69277|73610
635	2610100L16Rik	1	0	0	0	0	70441		2610100L16Rik	chr3	17789921	17800071	+			MGI:1917691	miscRNA	100040120|Gm2612	RIKEN cDNA 2610100L16 gene	1363	17789921	17800071
636	2610203C22Rik	1	0	0	0	0	72481		2610203C22Rik	chr1	9560833	9631092	-		GO:0003674|GO:0005575|GO:0008150	MGI:1919731	miscRNA	2310007M24Rik	RIKEN cDNA 2610203C22 gene	1245	9560833	9631092
637	2610206C17Rik	1	0	0	0	0	72495		2610206C17Rik	chr7	84689640	84776549	+			MGI:1919745	miscRNA		RIKEN cDNA 2610206C17 gene	1717	84689640	84776549
638	2610301B20Rik	1	0	0	0	0	67157		2610301B20Rik	chr4	10874498	10899423	+	ENSMUSG00000059482	GO:0005737	MGI:1914407|Vega:OTTMUSG00000009187	protein-coding	AI428449	RIKEN cDNA 2610301B20 gene	2118	10874498	10898052
639	2610305D13Rik	0.536866	9.76155	8.86419	514	663	112422	#B0E0E6,black	2610305D13Rik	chr4	147611936	147642508	-	ENSMUSG00000066000	GO:0003674|GO:0005575|GO:0008150|GO:0046872	MGI:2148252|Vega:OTTMUSG00000010656	protein-coding		RIKEN cDNA 2610305D13 gene	2561	147611936	147642508	100041379|100041433|100041677|100043034|100503584|195531|210503|210853|224598|22700|22709|22712|240034|240038|240041|24132|319615|381066|381067|433791|433804|626316|666532|667666|70081|73233|74149|74670|75424
640	2610306M01Rik	1	0	0	0	0	67170		2610306M01Rik	chr6	86848407	86849440	-			MGI:1914420	miscRNA		RIKEN cDNA 2610306M01 gene	1034	86848407	86849440
641	2610307P16Rik	1	0	0	0	0	72518		2610307P16Rik	chr13	28460034	28885422	-		GO:0003674|GO:0005575|GO:0008150	MGI:1919768	miscRNA	AI666457	RIKEN cDNA 2610307P16 gene	2716	28460034	28885422
642	2610316D01Rik	1	0	0	0	0	72511		2610316D01Rik	chr3	45280439	45378260	-		GO:0003674|GO:0005575|GO:0008150	MGI:1919761	miscRNA		RIKEN cDNA 2610316D01 gene	922	45280439	45378260
643	2610318N02Rik	1	0	0	0	0	70458		2610318N02Rik	chr16	17113398	17125106	-	ENSMUSG00000049916	GO:0003674|GO:0005575|GO:0008150	MGI:1917708	protein-coding	AL033325	RIKEN cDNA 2610318N02 gene	1266	17113398	17125106
644	2610507B11Rik	25	0	4.64386	0	49	72503	#FF0000,black	2610507B11Rik	chr11	78261754	78290625	+	ENSMUSG00000010277	GO:0003674|GO:0005575|GO:0005576|GO:0008150	MGI:1919753|Vega:OTTMUSG00000000100	protein-coding	AU022687|D11Bhm178e|D11Bhm179e|E1|Kiaa0100|mKIAA0100	RIKEN cDNA 2610507B11 gene	7443	78261754	78289983
645	2610507I01Rik	7.5	0	2.90689	0	15	72203	#FF4500,black	2610507I01Rik	chr11	59197793	59202431	-		GO:0003674|GO:0005575|GO:0008150	MGI:1919453	miscRNA	5033414D05Rik	RIKEN cDNA 2610507I01 gene	2905	59197793	59202431
646	2610524H06Rik	0.0816327	6.19967	2.58496	6	12	330173	#1E90FF,black	2610524H06Rik	chr5	114821937	114823468	-	ENSMUSG00000092486	GO:0003674|GO:0005575|GO:0008150	MGI:2447819|Vega:OTTMUSG00000037629	protein-coding		RIKEN cDNA 2610524H06 gene	945	114821937	114823445
647	2610528A11Rik	7	0	2.80735	0	14	70045	#FF4500,black	2610528A11Rik	chr14	37102140	37110101	-	ENSMUSG00000096001	GO:0003674|GO:0005575|GO:0008150	MGI:1917295	protein-coding	AW494830	RIKEN cDNA 2610528A11 gene	756	37102140	37110048
648	2610528J11Rik	12	0	3.58496	0	24	66451	#FF0000,black	2610528J11Rik	chr4	118527275	118530217	+	ENSMUSG00000028536	GO:0003674|GO:0008150|GO:0016020|GO:0016021	MGI:1913701|Vega:OTTMUSG00000008797	protein-coding		RIKEN cDNA 2610528J11 gene	915	118527275	118529795
649	2700029M09Rik	1.08576	14.4643	14.583	14183	33630	72612		2700029M09Rik	chr8	60890451	60907572	+	ENSMUSG00000038005	GO:0003674|GO:0005634|GO:0008150	MGI:1919862|Vega:OTTMUSG00000031399	protein-coding	C230006B22Rik	RIKEN cDNA 2700029M09 gene	1183	60890451	60907468
650	2700038G22Rik	0.715976	6.40088	5.91886	10	118	67194	#E0FFFF,black	2700038G22Rik	chr5	23850597	23855033	+		GO:0003674|GO:0005575|GO:0008150	MGI:1914444	miscRNA		RIKEN cDNA 2700038G22 gene	1370	23850597	23855033
651	2700046A07Rik	1	0	0	0	0	78449		2700046A07Rik	chr18	62751674	62756347	-		GO:0003674|GO:0005575|GO:0008150	MGI:1919803	miscRNA	A330042I05Rik	RIKEN cDNA 2700046A07 gene	2133	62751674	62756347
652	2700046G09Rik	1	0	0	0	0	67188		2700046G09Rik	chr19	32389216	32391184	+			MGI:1914438	miscRNA		RIKEN cDNA 2700046G09 gene	1641	32389216	32391184
653	2700049A03Rik	0.758789	11.8525	11.4543	2292	3895	76967	#E0FFFF,black	2700049A03Rik	chr12	71136848	71243303	+	ENSMUSG00000034601	GO:0003674|GO:0005813|GO:0008150	MGI:1924217|Vega:OTTMUSG00000033139	protein-coding	Talpid3|mKIAA0586	RIKEN cDNA 2700049A03 gene	5763	71136848	71243095
654	2700054A10Rik	0.430464	7.2384	6.02237	52	126	72578	#87CEEB,black	2700054A10Rik	chr17	13487021	13568888	-		GO:0003674|GO:0005575|GO:0008150	MGI:1919828	miscRNA		RIKEN cDNA 2700054A10 gene	4348	13487021	13554094
655	2700060E02Rik	1.81442	10.5488	11.4083	912	3765	68045	#FFA07A,black	2700060E02Rik	chr14	19811402	19823823	-	ENSMUSG00000021807	GO:0000993|GO:0005634|GO:0005737|GO:0005856|GO:0006351|GO:0006355|GO:0042802|GO:0045944|GO:0072669	MGI:1915295	protein-coding		RIKEN cDNA 2700060E02 gene	1510	19811402	19823729
656	2700062C07Rik	0.598716	10.3712	9.63118	796	1119	68046	#B0E0E6,black	2700062C07Rik	chr18	24470871	24477767	+	ENSMUSG00000024273	GO:0003674|GO:0005575|GO:0008150	MGI:1915296	protein-coding	AI195775|C87515	RIKEN cDNA 2700062C07 gene	1032	24470871	24477422
657	2700069I18Rik	6.5	0	2.70044	0	13	72608	#FF4500,black	2700069I18Rik	chr3	5177828	5220823	-		GO:0003674|GO:0005575|GO:0008150	MGI:1919858	miscRNA		RIKEN cDNA 2700069I18 gene	782	5177824	5220823
658	2700070H01Rik	0.0307692	5.02237	0	1	2	72609	#1E90FF,black	2700070H01Rik	chr14	63046991	63058149	+			MGI:1919859	miscRNA		RIKEN cDNA 2700070H01 gene	1746	63055073	63058149
659	2700081O15Rik	1	0	0	0	0	108899		2700081O15Rik	chr19	7417625	7425904	+	ENSMUSG00000053080	GO:0003674|GO:0005575|GO:0005622|GO:0008150|GO:0008270	MGI:1919667|Vega:OTTMUSG00000034222	protein-coding	AI255177|AI848741|AW742297	RIKEN cDNA 2700081O15 gene	4989	7417625	7423106
660	2700089I24Rik	1	0	0	0	0	72647		2700089I24Rik	chr19	59493136	59559391	+			MGI:1919897	miscRNA		RIKEN cDNA 2700089I24 gene	1827	59493136	59559391
661	2700094K13Rik	0.875	8.42626	8.23362	186	444	72657		2700094K13Rik	chr2	84669221	84670708	-	ENSMUSG00000076437	GO:0008430|GO:0045454	MGI:1919907|Vega:OTTMUSG00000013495	protein-coding	Selh	RIKEN cDNA 2700094K13 gene	679	84669221	84670586
662	2700097O09Rik	1	0	0	0	0	72658		2700097O09Rik	chr12	55045661	55080110	-	ENSMUSG00000062198	GO:0003674|GO:0005575|GO:0008150	MGI:1919908|Vega:OTTMUSG00000033589	protein-coding	AW552125	RIKEN cDNA 2700097O09 gene	1187	55045661	55080077
663	2700099C18Rik	54.5	0	5.76818	0	107	77022	#FF0000,black	2700099C18Rik	chr17	94750100	94775129	+			MGI:1924272	pseudo	9430041D22Rik	NDC80 homolog, kinetochore complex component pseudogene	1275	94750100	94775129
664	2810001G20Rik	0.0970874	6.6865	3.32193	20	20	66456	#1E90FF,black	2810001G20Rik	chr11	64079484	64083259	+		GO:0003674|GO:0005575|GO:0008150	MGI:1913706	miscRNA	AW045514	RIKEN cDNA 2810001G20 gene	901	64079484	64083259
665	2810002D19Rik	15	0	3.90689	0	30	66457	#FF0000,black	2810002D19Rik	chr2	94406707	94411680	+		GO:0003674|GO:0005575|GO:0008150	MGI:1913707	miscRNA		RIKEN cDNA 2810002D19 gene	1482	94406707	94411680
666	2810004N23Rik	0.0204082	5.61471	0	2	2	66523	#1E90FF,black	2810004N23Rik	chr8	124839355	124863029	-	ENSMUSG00000031984	GO:0003674|GO:0005575|GO:0008150	MGI:1913773	protein-coding	3110004G14Rik|Ayu21-55|Gt(pU21)55Imeg|GtAyu21-55	RIKEN cDNA 2810004N23 gene	1382	124839355	124862972
667	2810006K23Rik	0.175258	6.59991	4.08746	16	34	72650	#00BFFF,black	2810006K23Rik	chr5	124328089	124341844	+	ENSMUSG00000047635	GO:0003674|GO:0003747|GO:0005575|GO:0005739|GO:0006412|GO:0006415|GO:0008150	MGI:1919900|Vega:OTTMUSG00000024433	protein-coding		RIKEN cDNA 2810006K23 gene	2880	124328089	124340872
668	2810013P06Rik	1	0	0	0	0	100503178		2810013P06Rik	chr8	123042575	123044602	+			MGI:1914456	miscRNA		RIKEN cDNA 2810013P06 gene	2028	123042575	123044602
669	2810021J22Rik	1	0	0	0	0	69944		2810021J22Rik	chr11	58867240	58884338	+	ENSMUSG00000020491	GO:0003674|GO:0005575|GO:0008150|GO:0046872	MGI:1917194|Vega:OTTMUSG00000005769	protein-coding	AI449137	RIKEN cDNA 2810021J22 gene	4892	58867240	58881313	22698|228876|231866|233060|24135|243308|245368|381405|57782|71640|72720
670	2810025M15Rik	0.69401	8.58496	8.05799	210	400	69953	#E0FFFF,black	2810025M15Rik	chr1	157412352	157420236	+		GO:0003674|GO:0005575|GO:0008150	MGI:1917203	miscRNA	AI429618	RIKEN cDNA 2810025M15 gene	1194	157412352	157420236
671	2810029C07Rik	1	0	0	0	1	100504687		2810029C07Rik	chr12	111572317	111574402	-			MGI:1919920	miscRNA	AU017849	RIKEN cDNA 2810029C07 gene	1954	111572317	111574402
672	2810032G03Rik	1	0	0	0	0	72669		2810032G03Rik	chr12	5376502	5416132	+		GO:0003674|GO:0005575|GO:0008150	MGI:1919919	miscRNA	AI461720	RIKEN cDNA 2810032G03 gene	1258	5376502	5416132
673	2810047C21Rik1	1	0	0	0	0	72716		2810047C21Rik1	chr7	9868965	9876963	-			MGI:1919966	miscRNA	100042870|2810047C21Rik|AA683836|Gm4082	RIKEN cDNA 2810047C21 gene 1	1644	8086047	8093037
674	2810049E08Rik	1	0	0	0	0	72677		2810049E08Rik	chr13	83891208	83928710	+			MGI:1919927	miscRNA		RIKEN cDNA 2810049E08 gene	1102	83891208	83928710
675	2810403A07Rik	1.33521	11.2297	11.6468	1460	4466	74200	#FFE4c3,black	2810403A07Rik	chr3	88685794	88712933	+	ENSMUSG00000028060	GO:0003674|GO:0005575|GO:0008150	MGI:1921450	protein-coding	A430106P18Rik|AI256352|AI451678|Blom7|Kiaa0907	RIKEN cDNA 2810403A07 gene	2999	88685794	88711829
676	2810403D21Rik	0.519581	10.8242	9.87958	1105	1312	69964	#B0E0E6,black	2810403D21Rik	chrX	108834478	108886896	+		GO:0003674|GO:0005575|GO:0008150	MGI:1917214	miscRNA	1810022M18Rik|4632410B05Rik|AU017716	RIKEN cDNA 2810403D21 gene	1005	108834478	108886896
677	2810404M03Rik	1	0	0	0	0	69966		2810404M03Rik	chr8	41827267	42046202	+			MGI:1917216	miscRNA		RIKEN cDNA 2810404M03 gene	1245	41827267	42046202
678	2810405F15Rik	1	0	0	0	2	69974		2810405F15Rik	chr2	116074548	116076096	-			MGI:1917224	miscRNA		RIKEN cDNA 2810405F15 gene	1549	116074548	116076096
679	2810408A11Rik	1	0	0	0	0	70419		2810408A11Rik	chr11	69897358	69900986	-	ENSMUSG00000018570	GO:0003674|GO:0005575|GO:0008150	MGI:1917669|Vega:OTTMUSG00000006031	protein-coding	1700019L01Rik|4930470J18Rik|RP23-172M21.16	RIKEN cDNA 2810408A11 gene	1674	69897358	69900751	66849
680	2810408I11Rik	1.65576	10.6484	11.3759	977	3685	69941	#FFA07A,black	2810408I11Rik	chr1	64679869	64690659	-			MGI:1917191	miscRNA		RIKEN cDNA 2810408I11 gene	713	64679869	64690659
681	2810410L24Rik	1	0	0	0	0	100042332		2810410L24Rik	chr11	120186650	120189856	-		GO:0003674|GO:0005575|GO:0008150	MGI:1923627	miscRNA		RIKEN cDNA 2810410L24 gene	1707	120186650	120189856
682	2810417H13Rik	0.0461538	5.02237	0.584963	1	3	68026	#1E90FF,black	2810417H13Rik	chr9	65890323	65903551	+	ENSMUSG00000040204	GO:0005634|GO:0005739	MGI:1915276|Vega:OTTMUSG00000029849	protein-coding	AA409629|Ns5apt9|Ns5atp9|Paf|mKIAA0101|p15(PAF)	RIKEN cDNA 2810417H13 gene	2387	65890323	65901603
683	2810428I15Rik	15.5	0	3.9542	0	31	66462	#FF0000,black	2810428I15Rik	chr8	70504296	70506739	-	ENSMUSG00000058833	GO:0003674|GO:0005575|GO:0008150	MGI:1913712|Vega:OTTMUSG00000034074	protein-coding		RIKEN cDNA 2810428I15 gene	657	70504296	70506733
684	2810429I04Rik	1	0	0	0	0	76937		2810429I04Rik	chr13	3478260	3498597	+		GO:0003674|GO:0005575|GO:0008150	MGI:1924187	miscRNA	AI256682	RIKEN cDNA 2810429I04 gene	585	3478303	3492398
685	2810433D01Rik	1	0	0	0	1	77132		2810433D01Rik	chr11	102619507	102624416	-			MGI:1924382	miscRNA		RIKEN cDNA 2810433D01 gene	1334	102619507	102624416
686	2810442N19Rik	1	0	0	0	0	72753		2810442N19Rik	chr1	162004969	162016485	+			MGI:1920003	miscRNA		RIKEN cDNA 2810442N19 gene	919	162004969	162016485
687	2810454H06Rik	0.366858	9.02791	7.5812	303	303	72813	#87CEEB,black	2810454H06Rik	chr6	134897961	134900785	+			MGI:1920063	miscRNA		RIKEN cDNA 2810454H06 gene	2825	134897961	134900785
688	2810459M11Rik	1	0	0	0	2	72792		2810459M11Rik	chr1	86045863	86055456	+	ENSMUSG00000026227	GO:0005515|GO:0005575|GO:0008150	MGI:1920042|Vega:OTTMUSG00000022123	protein-coding		RIKEN cDNA 2810459M11 gene	3331	86045863	86053089
689	2810468N07Rik	1	0	0	0	0	72834		2810468N07Rik	chr17	25570811	25575043	+		GO:0003674|GO:0005575|GO:0008150	MGI:1920084	miscRNA		RIKEN cDNA 2810468N07 gene	1349	25570811	25575043
690	2810471M01Rik	1	0	0	0	0	72818		2810471M01Rik	chr11	28681564	28693276	+			MGI:1920068	miscRNA		RIKEN cDNA 2810471M01 gene	1597	28681564	28693276
691	2810474O19Rik	0.824443	14.6014	14.3229	15750	28182	67246		2810474O19Rik	chr6	149309414	149335663	+	ENSMUSG00000032712	GO:0003674|GO:0005575|GO:0008150	MGI:1914496|Vega:OTTMUSG00000026189	protein-coding	6720435I21Rik|AA536804|AU020969|GET|Kiaa1551|mKIAA1551	RIKEN cDNA 2810474O19 gene	6149	149309414	149334749
692	2900005J15Rik	1	0	0	0	0	67261		2900005J15Rik	chr5	25100975	25103007	+		GO:0003674|GO:0005575|GO:0008150	MGI:1914511	miscRNA		RIKEN cDNA 2900005J15 gene	2033	25100975	25103007
693	2900008C10Rik	1	0	0	0	0	72937		2900008C10Rik	chrX	12134455	12160346	-			MGI:1920187	miscRNA		RIKEN cDNA 2900008C10 gene	1360	12134454	12160346
694	2900009J06Rik	1	0	0	0	0	100502745		2900009J06Rik	chr1	127753617	127774054	-			MGI:1920137	miscRNA		RIKEN cDNA 2900009J06 gene	464	127753617	127774054
695	2900011O08Rik	2	0	1	0	4	67254		2900011O08Rik	chr16	13986637	14101494	+	ENSMUSG00000044117	GO:0005515|GO:0005575|GO:0008150	MGI:1914504|Vega:OTTMUSG00000026346	protein-coding		RIKEN cDNA 2900011O08 gene	2355	13986637	14099905
696	2900026A02Rik	1	0	0	0	0	243219		2900026A02Rik	chr5	113086323	113163313	-	ENSMUSG00000051339	GO:0003674|GO:0005575|GO:0008150	MGI:1920194|Vega:OTTMUSG00000025834	protein-coding	8430408O14Rik|A530094D01|AW539426|Gm449|Kiaa1671|mKIAA1671	RIKEN cDNA 2900026A02 gene	5838	113086323	113163108	228140
697	2900041M22Rik	1	0	0	0	0	78403		2900041M22Rik	chr11	117611247	117613417	+		GO:0003674|GO:0005575|GO:0008150	MGI:1925653	miscRNA		RIKEN cDNA 2900041M22 gene	1344	117611247	117613417
698	2900052N01Rik	0.0204082	5.61471	0	2	2	73040	#1E90FF,black	2900052N01Rik	chr9	46913603	46927366	+			MGI:1920290	miscRNA	AU067665	RIKEN cDNA 2900052N01 gene	2585	46913603	46927366
699	2900055J20Rik	1	0	0	0	0	73001		2900055J20Rik	chr18	40256962	40257687	+		GO:0003674|GO:0005575|GO:0008150	MGI:1920251	miscRNA		RIKEN cDNA 2900055J20 gene	726	40256962	40257687
700	2900057B20Rik	1	0	0	0	0	73009		2900057B20Rik	chr18	76091557	76098471	-			MGI:1920259	miscRNA		RIKEN cDNA 2900057B20 gene	1016	76091557	76098471
701	2900060B14Rik	0.971605	9.66178	9.62022	482	1109	68204		2900060B14Rik	chr1	118458669	118459265	-		GO:0003674|GO:0005575|GO:0008150	MGI:1915454	miscRNA		RIKEN cDNA 2900060B14 gene	597	118458669	118459265
702	2900076A07Rik	1	0	0	0	0	100504421		2900076A07Rik	chr7	81523550	81531498	+		GO:0003674|GO:0005575|GO:0008150	MGI:1920242	miscRNA		RIKEN cDNA 2900076A07 gene	854	81523550	81531498
703	2900079G21Rik	1	0	0	0	0	620760		2900079G21Rik	chr9	112234277	112348925	+		GO:0003674|GO:0005575|GO:0008150	MGI:1920268	miscRNA	C130083B14|Gm6179	RIKEN cDNA 2900079G21 gene	6716	112234277	112348925
704	2900092C05Rik	1	0	0	0	0	73090		2900092C05Rik	chr7	12512551	12556321	+	ENSMUSG00000030385	GO:0003674|GO:0005575|GO:0008150	MGI:1920340|Vega:OTTMUSG00000027124	protein-coding		RIKEN cDNA 2900092C05 gene	851	12512551	12556053
705	2900092D14Rik	0.0307692	5.02237	0	1	1	73100	#1E90FF,black	2900092D14Rik	chr1	42700336	42703176	+			MGI:1920350	miscRNA		RIKEN cDNA 2900092D14 gene	2841	42700336	42703176
706	2900097C17Rik	0.969388	5.61471	5.56986	2	93	347740		2900097C17Rik	chr2	156388063	156392979	-			MGI:1914767	miscRNA	1810005K14Rik|4930563C06Rik	RIKEN cDNA 2900097C17 gene	4917	156388063	156392979
707	3000002C10Rik	1	0	0	0	0	378954		3000002C10Rik	chr9	109830154	109831429	-			MGI:3036226	pseudo		glyceraldehyde-3-phosphate dehydrogenase pseudogene	1278	109830154	109831431
708	3010001F23Rik	1	0	0	0	0	75693		3010001F23Rik	chrX	152368572	152416702	+			MGI:1922943	miscRNA		RIKEN cDNA 3010001F23 gene	1150	152368572	152416702
709	3010026O09Rik	1.5	0	0.584963	0	3	68067		3010026O09Rik	chr11	50174851	50200115	+	ENSMUSG00000020381	GO:0003674|GO:0005575|GO:0008150	MGI:1915317|Vega:OTTMUSG00000005579	protein-coding	2900016G09Rik|AI851514|AW475975	RIKEN cDNA 3010026O09 gene	1140	50174851	50200018
710	3100003L05Rik	1	0	0	0	0	73076		3100003L05Rik	chr7	124625670	124708935	-			MGI:1920326	miscRNA		RIKEN cDNA 3100003L05 gene	664	124625670	124708935
711	3110001I22Rik	1.13588	11.6092	11.793	1895	4929	66598		3110001I22Rik	chr16	13672020	13678385	+	ENSMUSG00000079737	GO:0003674|GO:0005575|GO:0008150	MGI:1913848|Vega:OTTMUSG00000028684	protein-coding		RIKEN cDNA 3110001I22 gene	1611	13672020	13677977	223828
712	3110002H16Rik	1.1573	7.79766	8.00843	102	387	76482		3110002H16Rik	chr18	12168730	12189969	+	ENSMUSG00000024410		MGI:1916528|Vega:OTTMUSG00000028184	protein-coding	2400010D15Rik|Mic-1|Mic1	RIKEN cDNA 3110002H16 gene	2129	12168730	12189885
713	3110009E18Rik	1.44629	12.8963	13.4287	4739	15249	73103	#FFE4c3,black	3110009E18Rik	chr1	120121187	120188189	+	ENSMUSG00000026388	GO:0003674|GO:0005575|GO:0008150	MGI:1920353|Vega:OTTMUSG00000030546	protein-coding		RIKEN cDNA 3110009E18 gene	1089	120121187	120188184
714	3110009F21Rik	1	0	0	0	0	67280		3110009F21Rik	chr12	110151654	110158073	-		GO:0003674|GO:0005575|GO:0008150	MGI:1914530	miscRNA		RIKEN cDNA 3110009F21 gene	1621	110151654	110158073
715	3110015C05Rik	1	0	0	0	0	73129		3110015C05Rik	chr13	111211469	111229431	-			MGI:1920379	miscRNA		RIKEN cDNA 3110015C05 gene	938	111211469	111229431
716	3110021A11Rik	1	0	0	0	0	67289		3110021A11Rik	chr6	119848193	119849016	+		GO:0003674|GO:0005575|GO:0008150	MGI:1914539	miscRNA		RIKEN cDNA 3110021A11 gene	824	119848193	119849016
717	3110021N24Rik	1	0	0	0	0	73133		3110021N24Rik	chr4	108719649	108781904	+		GO:0003674|GO:0005575|GO:0008150	MGI:1920383	protein-coding	2610002D03Rik	RIKEN cDNA 3110021N24 gene	1812	108719649	108780896
718	3110035E14Rik	1	0	0	0	0	76982		3110035E14Rik	chr1	9601267	9627142	+	ENSMUSG00000067879	GO:0003674|GO:0005575|GO:0008150	MGI:1924232|Vega:OTTMUSG00000022603	protein-coding	AI415019|AV164974|R75066	RIKEN cDNA 3110035E14 gene	3187	9601267	9624896
719	3110039I08Rik	1	0	0	0	0	73144		3110039I08Rik	chr9	41376561	41432079	+			MGI:1920394	miscRNA		RIKEN cDNA 3110039I08 gene	6965	41376526	41615183
720	3110039M20Rik	1	0	0	0	0	67293		3110039M20Rik	chr12	49385174	49407346	+		GO:0003674|GO:0005575|GO:0008150	MGI:1914543	miscRNA		RIKEN cDNA 3110039M20 gene	854	49389652	49407346
721	3110040N11Rik	5.26154	5.02237	7.41785	1	276	67290	#FF4500,black	3110040N11Rik	chr7	81782187	81789453	-	ENSMUSG00000025102	GO:0003674|GO:0005575|GO:0008150	MGI:1914540|Vega:OTTMUSG00000023339	protein-coding	AI851475	RIKEN cDNA 3110040N11 gene	857	81782187	81789384
722	3110043O21Rik	1	0	0	0	0	73205		3110043O21Rik	chr4	35191282	35226123	-	ENSMUSG00000028300	GO:0003674|GO:0005575|GO:0008150	MGI:1920455|Vega:OTTMUSG00000006496	protein-coding	AI840585	RIKEN cDNA 3110043O21 gene	3198	35191282	35225880
723	3110045C21Rik	18.5	0	4.20945	0	37	67303	#FF0000,black	3110045C21Rik	chr1	169969409	169972396	+		GO:0003674|GO:0005575|GO:0008150	MGI:1914553	miscRNA	AI838577	RIKEN cDNA 3110045C21 gene	1135	169969409	169972396
724	3110052M02Rik	56	0	5.80735	0	109	73229	#FF0000,black	3110052M02Rik	chr17	21650611	21664966	+		GO:0003674|GO:0005575|GO:0008150|GO:0046872	MGI:1920479	protein-coding	mszf57|mszf71	RIKEN cDNA 3110052M02 gene	4367	21650611	21662540
725	3110056K07Rik	1	0	0	0	0	73204		3110056K07Rik	chr12	70991615	71015823	-		GO:0003674|GO:0005575|GO:0008150	MGI:1920454	miscRNA	4921536K06Rik	RIKEN cDNA 3110056K07 gene	1588	70991615	71015823
726	3110057O12Rik	0.643085	9.61563	8.97871	463	717	269423	#B0E0E6,black	3110057O12Rik	chr3	40894277	40936307	+	ENSMUSG00000037818	GO:0003674|GO:0005575|GO:0005576|GO:0008150	MGI:1915468|Vega:OTTMUSG00000034285	protein-coding	2310068E01Rik|4732404H23|AI645591	RIKEN cDNA 3110057O12 gene	2492	40894277	40935393
727	3110062M04Rik	2.5	0	1.32193	0	5	78412	#FF6347,black	3110062M04Rik	chr6	34871771	34878065	-	ENSMUSG00000046806	GO:0003674|GO:0005575|GO:0005737|GO:0008150	MGI:1925662|Vega:OTTMUSG00000022823	protein-coding	AL023049|Mri	RIKEN cDNA 3110062M04 gene	3725	34871771	34878065
728	3110070M22Rik	6	0	2.58496	0	12	67304	#FF4500,black	3110070M22Rik	chr13	119487257	119488384	-		GO:0003674|GO:0005575|GO:0008150	MGI:1914554	miscRNA		RIKEN cDNA 3110070M22 gene	1128	119487257	119488384
729	3110079O15Rik	1	0	0	0	0	73234		3110079O15Rik	chr1	87470264	87475459	+	ENSMUSG00000026258	GO:0003674|GO:0005575|GO:0008150|GO:0016020|GO:0016021	MGI:1920484	protein-coding	Snorc	RIKEN cDNA 3110079O15 gene	462	87470264	87475438
730	3110082I17Rik	0.860971	11.4409	11.2249	1706	3331	73212		3110082I17Rik	chr5	139359739	139460534	-	ENSMUSG00000053553	GO:0003674|GO:0005575|GO:0008150	MGI:1920462|Vega:OTTMUSG00000035852	protein-coding	AW411904	RIKEN cDNA 3110082I17 gene	1461	139359739	139460534
731	3110082J24Rik	1	0	0	0	0	433868		3110082J24Rik	chr5	30103584	30106086	-		GO:0003674|GO:0005575|GO:0008150	MGI:3641994	protein-coding	ENSMUSG00000073106	RIKEN cDNA 3110082J24 gene	767	30103584	30106086
732	3110099E03Rik	1	0	0	0	0	100043232		3110099E03Rik	chr2	115493513	115512201	-			MGI:1925761	miscRNA		RIKEN cDNA 3110099E03 gene	2644	115493513	115512201
733	3200001D21Rik	1	0	0	0	0	71818		3200001D21Rik	chr12	88365314	88377323	-			MGI:1919068	miscRNA		RIKEN cDNA 3200001D21 gene	2283	88365314	88377323
734	3300002I08Rik	1	0	0	0	0	69277		3300002I08Rik	chr2	150310937	150362765	-	ENSMUSG00000063364	GO:0003674|GO:0005575|GO:0008150	MGI:1916527|Vega:OTTMUSG00000015736	protein-coding	2900016H11Rik	RIKEN cDNA 3300002I08 gene	648	150310937	150362644	100039060|100043381|100043387|100043915|100233208|100503353|13999|170938|208111|208292|216177|234358|234362|234413|236193|237775|240063|240064|240066|240068|244556|329575|330788|353208|382019|619310|620419|626802|626832|630836|636741|664987|665001|665211|668039|66808|66869|668923|72139|73610
735	3300002P13Rik	1	0	0	0	0														1092	3421665	3423445
736	3300005D01Rik	1	0	0	0	0	78512		3300005D01Rik	chr17	5798657	5803242	+			MGI:1925762	miscRNA		RIKEN cDNA 3300005D01 gene	1281	5798657	5803242
737	3425401B19Rik	1	0	0	0	0	100504518		3425401B19Rik	chr14	32659119	32685272	-	ENSMUSG00000071540	GO:0003674|GO:0005575|GO:0008150	MGI:3588196	protein-coding		RIKEN cDNA 3425401B19 gene	5547	32659119	32685272	381148
738	3632451O06Rik	53.5	0	5.74147	0	105	67419	#FF0000,black	3632451O06Rik	chr14	49680173	49783367	-	ENSMUSG00000036242	GO:0003674|GO:0005575|GO:0008150|GO:0016020|GO:0016021	MGI:1914669|Vega:OTTMUSG00000029972	protein-coding	AU067705	RIKEN cDNA 3632451O06 gene	2748	49682019	49783276
739	3632454L22Rik	1	0	0	0	0	320606		3632454L22Rik	chrX	135022422	135060336	-			MGI:2444359	miscRNA		RIKEN cDNA 3632454L22 gene	5236	135022422	135060336
740	3830403N18Rik	1	0	0	0	0	70691		3830403N18Rik	chrX	56136572	56153496	+	ENSMUSG00000031125	GO:0003674|GO:0005575|GO:0008150	MGI:1917941|Vega:OTTMUSG00000017493	protein-coding	Xlrl	RIKEN cDNA 3830403N18 gene	1020	56136572	56153213	100040483|100040963|100041440|100041812|100041987|100042079|100042417|100042509|100042594|100042709|100861637|100861730|100861731|100861779|100861839|100862100|100862147|100862315|100862330|20962|22441|22445|22446|27083|27084|331416|380994|382217|434794|574437|574438|627081|666842|72891|75514
741	3830406C13Rik	0.401758	9.63753	8.32193	469	469	218734	#87CEEB,black	3830406C13Rik	chr14	12284209	12303231	+	ENSMUSG00000033111	GO:0003674|GO:0005575|GO:0008150	MGI:1917937	protein-coding	3110059I09Rik|AV167947	RIKEN cDNA 3830406C13 gene	2559	12284203	12303231
742	3830408C21Rik	1	0	0	0	0	100040322		3830408C21Rik	chr13	107022570	107055497	+		GO:0003674|GO:0005575|GO:0008150	MGI:1917940	miscRNA		RIKEN cDNA 3830408C21 gene	1898	107022570	107033518
743	3830417A13Rik	1	0	0	0	0	70696		3830417A13Rik	chrX	64173548	64178778	+	ENSMUSG00000031179	GO:0003674|GO:0005575|GO:0008150	MGI:1917946|Vega:OTTMUSG00000017599	protein-coding		RIKEN cDNA 3830417A13 gene	1649	64173548	64178352	107528|17137|17138|17139|17140|17141|17142|17144|17145|17146|17147|17984|212952|215641|236852|272790|27385|278167|434903|56191|629542|66647|71967|74271|74279|74437|75352|80884|94275
744	3830432H09Rik	1	0	0	0	0														2414	119529480	119536165
745	3930402G23Rik	1	0	0	0	0	665306		3930402G23Rik	chr8	10924427	10928457	-		GO:0003674|GO:0005575|GO:0008150	MGI:1921277	miscRNA		RIKEN cDNA 3930402G23 gene	2847	10924427	10928457
746	4430402I18Rik	1	0	0	0	0	381218		4430402I18Rik	chr19	28901268	28967730	-	ENSMUSG00000064202	GO:0003674|GO:0005575|GO:0008150	MGI:1918036|Vega:OTTMUSG00000033892	protein-coding	AW122618|Spata6l	RIKEN cDNA 4430402I18 gene	2152	28923064	28964154	67946
747	4631405J19Rik	1	0	0	0	0	433456		4631405J19Rik	chr2	93027956	93033445	+		GO:0003674|GO:0005575|GO:0008150	MGI:3045383	unknown		RIKEN cDNA 4631405J19 gene	1231	93029348	93033445
748	4632404H12Rik	0.0714286	6.12928	2.32193	5	10		#1E90FF,black												2951	89767511	89773400
749	4632415L05Rik	1	0	0	0	1	70808		4632415L05Rik	chr3	19894871	19898984	+		GO:0003674|GO:0005575|GO:0008150	MGI:1918058	pseudo	AI662792	RRS1 ribosome biogenesis regulator homolog pseudogene	4114	19894871	19898984
750	4632427E13Rik	1	0	0	0	0	666737		4632427E13Rik	chr7	92737654	92741459	-		GO:0003674|GO:0005575|GO:0008150	MGI:1915436	miscRNA	AU015482	RIKEN cDNA 4632427E13 gene	669	92740706	92741459
751	4632428C04Rik	1	0	0	0	0	100043102		4632428C04Rik	chr16	30008667	30021430	+		GO:0003674|GO:0005575|GO:0008150	MGI:1921600	miscRNA	Gm4231	RIKEN cDNA 4632428C04 gene	2428	30008667	30021430
752	4632428N05Rik	2	0	1	0	4	74048		4632428N05Rik	chr10	60346851	60430294	+	ENSMUSG00000020101	GO:0003674|GO:0005575|GO:0008150|GO:0016020|GO:0016021	MGI:1921298|Vega:OTTMUSG00000016473	protein-coding	Dies1	RIKEN cDNA 4632428N05 gene	4846	60346851	60368939
753	4732416N19Rik	1	0	0	0	0	320737		4732416N19Rik	chr6	148212288	148235663	+			MGI:2444634	miscRNA		RIKEN cDNA 4732416N19 gene	551	148212288	148235663
754	4732456N10Rik	1	0	0	0	0	239673		4732456N10Rik	chr15	101552356	101562950	-	ENSMUSG00000048699	GO:0003674|GO:0005575|GO:0005882|GO:0008150	MGI:3045312|Vega:OTTMUSG00000028034	protein-coding		RIKEN cDNA 4732456N10 gene	2534	101552356	101562825	100126226|105866|109052|110308|110310|114566|16678|16679|16680|16681|16682|16687|16688|16691|223915|223917|406219|406220|406223|56735|64818|77055
755	4732471J01Rik	95.5	0	6.57743	0	176	654804	#FF0000,black	4732471J01Rik	chr7	25376819	25566417	+		GO:0003674|GO:0005575|GO:0008150	MGI:3603586	miscRNA		RIKEN cDNA 4732471J01 gene	4328	25376819	25566417
756	4732490B19Rik	1	0	0	0	0	319871		4732490B19Rik	chr11	113203315	113209669	-			MGI:2442884	miscRNA		RIKEN cDNA 4732490B19 gene	2446	113203315	113209669
757	4732491K20Rik	1	0	0	0	0	224523		4732491K20Rik	chr17	12318853	12327250	+		GO:0003674|GO:0005575|GO:0008150	MGI:3026975	miscRNA		RIKEN cDNA 4732491K20 gene	3174	12318853	12327250
758	4831407H17Rik	1	0	0	0	0														1188	30458036	30463282
759	4831440E17Rik	36	0	5.16993	0	71	320965	#FF0000,black	4831440E17Rik	chr5	25499797	25504473	+		GO:0003674|GO:0005575|GO:0008150	MGI:2445144	miscRNA		RIKEN cDNA 4831440E17 gene	4677	25499797	25504473
760	4833411C07Rik	1	0	0	0	0	71624		4833411C07Rik	chr8	10899922	10903874	+			MGI:1918874	miscRNA		RIKEN cDNA 4833411C07 gene	1202	10899922	10902334
761	4833412C05Rik	1	0	0	0	0	73904		4833412C05Rik	chr7	67784538	67803496	-		GO:0003674|GO:0005575|GO:0008150	MGI:1921154	miscRNA		RIKEN cDNA 4833412C05 gene	1083	67784538	67803496
762	4833415N18Rik	1	0	0	0	0														1000	11779702	11781501
763	4833417C18Rik	0.138462	5.02237	2.16993	1	9	73906	#00BFFF,black	4833417C18Rik	chr11	95858817	95861046	+		GO:0003674|GO:0005575|GO:0008150	MGI:1921156	miscRNA		RIKEN cDNA 4833417C18 gene	1319	95858817	95861046
764	4833418N02Rik	1	0	0	0	0	74597		4833418N02Rik	chr17	87274886	87282814	-		GO:0003674|GO:0005575|GO:0008150	MGI:1921847	miscRNA		RIKEN cDNA 4833418N02 gene	1530	87274886	87282814
765	4833419F23Rik	1	0	0	0	0	73915		4833419F23Rik	chr18	4353547	4368945	+		GO:0003674|GO:0005575|GO:0008150	MGI:1921165	miscRNA		RIKEN cDNA 4833419F23 gene	881	4353547	4368945
766	4833420G17Rik	1.22518	11.0875	11.3805	1326	3696	67392		4833420G17Rik	chr13	119462759	119486117	+	ENSMUSG00000062822	GO:0003674|GO:0005575|GO:0008150	MGI:1914642	protein-coding	2210017J06Rik|5730533D17Rik|AW107518|C85193	RIKEN cDNA 4833420G17 gene	2700	119462759	119485917
767	4833422C13Rik	1	0	0	0	0	373852		4833422C13Rik	chr13	91701665	91741872	-			MGI:3603826	miscRNA	C130047M12Rik	RIKEN cDNA 4833422C13 gene	5617	91701665	91741872
768	4833422M21Rik	1	0	0	0	0														1365	96231870	96254684
769	4833423E24Rik	1	0	0	0	0	228151		4833423E24Rik	chr2	85484092	85518935	-	ENSMUSG00000075217	GO:0005506|GO:0005575|GO:0005783|GO:0006629|GO:0006633|GO:0006810|GO:0008150|GO:0008610|GO:0016020|GO:0016021|GO:0016491|GO:0016717|GO:0020037|GO:0022900|GO:0046872|GO:0055114	MGI:2687041|Vega:OTTMUSG00000013491	protein-coding	Fads2p1|Gm113	RIKEN cDNA 4833423E24 gene	1685	85484092	85518766	56473|60527|76267
770	4833427F10Rik	1	0	0	0	0	74601		4833427F10Rik	chr17	35772450	35780687	+			MGI:1921851	miscRNA		RIKEN cDNA 4833427F10 gene	1475	35772450	35780687
771	4833427G06Rik	1	0	0	0	0	235345		4833427G06Rik	chr9	51081313	51102078	-	ENSMUSG00000032057	GO:0003674|GO:0005575|GO:0008150	MGI:1921013	protein-coding		RIKEN cDNA 4833427G06 gene	775	51081313	51101970
772	4833428L15Rik	1	0	0	0	1	74602		4833428L15Rik	chr9	45416626	45431232	-		GO:0003674|GO:0005575|GO:0008150	MGI:1921852	miscRNA		RIKEN cDNA 4833428L15 gene	1259	45416626	45431232
773	4833439L19Rik	317.5	0	8.31061	0	465	97820	#FF0000,black	4833439L19Rik	chr13	54551192	54565382	-	ENSMUSG00000025871	GO:0003674|GO:0005737|GO:0008150|GO:0016491|GO:0055114	MGI:1921162|Vega:OTTMUSG00000032658	protein-coding	4930558H15Rik|C81457|Kiaa1191|P33monox	RIKEN cDNA 4833439L19 gene	2674	54551218	54565382
774	4921501E09Rik	1	0	0	0	0	74042		4921501E09Rik	chr17	33064143	33068058	-	ENSMUSG00000023350	GO:0003674|GO:0005575|GO:0008150	MGI:1921292	protein-coding	PHF8	RIKEN cDNA 4921501E09 gene	3916	33064143	33067826	18676|225876|233902|30841|320595|338523
775	4921504A21Rik	1	0	0	0	0	70832		4921504A21Rik	chr5	19202368	19226555	-		GO:0003674|GO:0005575|GO:0008150	MGI:1918082	miscRNA		RIKEN cDNA 4921504A21 gene	2156	19202368	19226555
776	4921504E06Rik	1	0	0	0	0	70909		4921504E06Rik	chr2	19462837	19553910	-	ENSMUSG00000026734	GO:0003674|GO:0005575|GO:0008150	MGI:1918087|Vega:OTTMUSG00000011523	protein-coding	4921522E24Rik	RIKEN cDNA 4921504E06 gene	2004	19462837	19553880
777	4921506M07Rik	1	0	0	0	0	70846		4921506M07Rik	chr12	57564115	57622109	+	ENSMUSG00000046782	GO:0003674|GO:0005575|GO:0008150	MGI:1918096|Vega:OTTMUSG00000037594	protein-coding		RIKEN cDNA 4921506M07 gene	1479	57564115	57622099
778	4921507L20Rik	1	0	0	0	0	70852		4921507L20Rik	chr2	93980034	93983575	+		GO:0003674|GO:0005575|GO:0008150	MGI:1918102	miscRNA		RIKEN cDNA 4921507L20 gene	1550	93980034	93983575
779	4921507P07Rik	1	0	0	0	0	70821		4921507P07Rik	chr6	50573304	50596590	-	ENSMUSG00000029828	GO:0003674|GO:0005575|GO:0008150	MGI:1918071|Vega:OTTMUSG00000036739	protein-coding	TISP74	RIKEN cDNA 4921507P07 gene	2334	50573304	50596590
780	4921508D12Rik	1	0	0	0	0	70845		4921508D12Rik	chr2	132424741	132452499	+			MGI:1918095	miscRNA		RIKEN cDNA 4921508D12 gene	1075	132424741	132452499
781	4921509C19Rik	1	0	0	0	0	381393		4921509C19Rik	chr2	151470542	151476151	-	ENSMUSG00000061525	GO:0000166|GO:0004672|GO:0004674|GO:0005524|GO:0005575|GO:0006468|GO:0016301|GO:0016310|GO:0016740|GO:0016772	MGI:2685851|Vega:OTTMUSG00000015808	protein-coding	Gm1005	RIKEN cDNA 4921509C19 gene	2682	151470542	151476151	100043566|236574|27263|329509|381390|433486|545814|620736|622474|628475|628664|635895
782	4921509O07Rik	1	0	0	0	0	70917		4921509O07Rik	chr13	113446288	113502844	-			MGI:1918167	miscRNA		RIKEN cDNA 4921509O07 gene	2567	113446288	113502844
783	4921511C10Rik	1	0	0	0	0	70924		4921511C10Rik	chr3	79212919	79253913	+			MGI:1918174	miscRNA		RIKEN cDNA 4921511C10 gene	1463	79212919	79253913
784	4921511C20Rik	1	0	0	0	0	245598		4921511C20Rik	chrX	127394293	127395898	+		GO:0003674|GO:0005575|GO:0008150	MGI:2685229	pseudo	Gm383	high density lipoprotein (HDL) binding protein pseudogene	1606	127394293	127395898
785	4921511H03Rik	1	0	0	0	0	70920		4921511H03Rik	chr5	7304164	7311491	+	ENSMUSG00000040514	GO:0003674|GO:0005575|GO:0008150	MGI:1918170|Vega:OTTMUSG00000033444	protein-coding		RIKEN cDNA 4921511H03 gene	1046	7304164	7311491
786	4921511I17Rik	1	0	0	0	0	70858		4921511I17Rik	chr12	12351522	12392475	-			MGI:1918108	miscRNA		RIKEN cDNA 4921511I17 gene	1341	12351522	12392475
787	4921511M17Rik	1	0	0	0	0	667256		4921511M17Rik	chrX	154022780	154033829	-	ENSMUSG00000094577	GO:0003674|GO:0005575|GO:0008150	MGI:1925342|Vega:OTTMUSG00000019263	protein-coding		RIKEN cDNA 4921511M17 gene	3936	154001590	154120685	434881|625650|625713|73495|75071|75185|78092
788	4921513I03Rik	1	0	0	0	0	70874		4921513I03Rik	chr10	120765732	120778886	+		GO:0003674|GO:0005575|GO:0008150	MGI:1918124	miscRNA		RIKEN cDNA 4921513I03 gene	1747	120765732	120778886
789	4921515E04Rik	1	0	0	0	0	70886		4921515E04Rik	chr15	18078137	18369627	-			MGI:1918136	miscRNA		RIKEN cDNA 4921515E04 gene	2309	18078137	18369627
790	4921517D22Rik	1	0	0	0	0	70900		4921517D22Rik	chr13	59687402	59694101	-	ENSMUSG00000049902	GO:0003674|GO:0005575|GO:0008150	MGI:1918150	protein-coding		RIKEN cDNA 4921517D22 gene	3142	59687402	59694101
791	4921518K17Rik	1	0	0	0	0														3390	57585975	57618602
792	4921524J17Rik	0.989631	13.2063	13.1912	5858	12938	66714		4921524J17Rik	chr8	85408759	85432841	-	ENSMUSG00000036934	GO:0003674|GO:0005575|GO:0008150	MGI:1913964	protein-coding		RIKEN cDNA 4921524J17 gene	1595	85408759	85432724
793	4921524L21Rik	1	0	0	0	0	70901		4921524L21Rik	chr18	6603633	6638966	+	ENSMUSG00000039540	GO:0003674|GO:0005575|GO:0008150	MGI:1918151	protein-coding		RIKEN cDNA 4921524L21 gene	1480	6603633	6638919
794	4921525O09Rik	1	0	0	0	0	74050		4921525O09Rik	chr13	52096741	52124160	+			MGI:1921300	miscRNA		RIKEN cDNA 4921525O09 gene	3272	52096741	52124160
795	4921529L05Rik	1	0	0	0	0														1518	53978691	54017383
796	4921530L21Rik	1	0	0	0	0	66732		4921530L21Rik	chr14	95881266	95882775	+	ENSMUSG00000034689	GO:0003674|GO:0005575|GO:0008150	MGI:1913982	protein-coding		RIKEN cDNA 4921530L21 gene	1156	95881266	95882633	67929
797	4921531C22Rik	6.5	0	2.70044	0	13	66730	#FF4500,black	4921531C22Rik	chr2	179976853	179979013	+		GO:0003674|GO:0005575|GO:0008150	MGI:1913980	miscRNA		RIKEN cDNA 4921531C22 gene	1905	179976853	179979013
798	4921531P14Rik	1	0	0	0	0	70960		4921531P14Rik	chr18	83292792	83325884	-		GO:0003674|GO:0005575|GO:0008150	MGI:1918210	miscRNA	1700108N05Rik	RIKEN cDNA 4921531P14 gene	522	83292792	83325884
799	4921533I20Rik	1	0	0	0	0	664619		4921533I20Rik	chr18	17234483	17235482	-			MGI:3613759	pseudo		PRP18 pre-mRNA processing factor 18 homolog pseudogene	1000	17234483	17235482
800	4921534H16Rik	1	0	0	0	0														2838	98003420	98012175
801	4921536K21Rik	1	0	0	0	1	67430		4921536K21Rik	chr11	3886088	3895126	-	ENSMUSG00000020434	GO:0003674|GO:0005575|GO:0008150	MGI:1914680|Vega:OTTMUSG00000005036	protein-coding	AV043724	RIKEN cDNA 4921536K21 gene	2618	3886088	3895087
802	4921539E11Rik	1	0	0	0	0	70941		4921539E11Rik	chr4	103230445	103290863	-	ENSMUSG00000028520	GO:0003674|GO:0005575|GO:0008150	MGI:1918191|Vega:OTTMUSG00000008068	protein-coding		RIKEN cDNA 4921539E11 gene	2448	103230445	103290863
803	4922502D21Rik	1	0	0	0	0	381816		4922502D21Rik	chr6	129322165	129331781	-	ENSMUSG00000047720	GO:0003674|GO:0005575|GO:0008150	MGI:2685920|Vega:OTTMUSG00000026990	protein-coding	Clec2m|Gm1074	RIKEN cDNA 4922502D21 gene	1566	129322165	129331564	100043861|12515|17057|17059|232408|232409|23845|50928|665180|70809|74253|80782|93675|93694|94071
804	4922502H24Rik	1	0	0	0	0	78136		4922502H24Rik	chr13	101391871	101397580	-			MGI:1925386	miscRNA		RIKEN cDNA 4922502H24 gene	405	101391871	101397580
805	4922502N22Rik	1	0	0	0	0	70962		4922502N22Rik	chr6	139315597	139322576	-			MGI:1918212	miscRNA		RIKEN cDNA 4922502N22 gene	1149	139315597	139322576
806	4930401C15Rik	1	0	0	0	0	73803		4930401C15Rik	chr10	25779314	25837437	-			MGI:1921053	miscRNA		RIKEN cDNA 4930401C15 gene	865	25779314	25837437
807	4930401O10Rik	1	0	0	0	0	73816		4930401O10Rik	chr11	71928471	71940122	-			MGI:1921066	miscRNA		RIKEN cDNA 4930401O10 gene	787	71928471	71940122
808	4930401O12Rik	1	0	0	0	0	73924		4930401O12Rik	chr13	31213410	31241086	-			MGI:1921174	miscRNA		RIKEN cDNA 4930401O12 gene	841	31213410	31241086
809	4930402F06Rik	1	0	0	0	0	74854		4930402F06Rik	chr2	35375562	35397175	-	ENSMUSG00000079421	GO:0003674|GO:0005575|GO:0008150|GO:0016740|GO:0016757	MGI:1922104|Vega:OTTMUSG00000012255	protein-coding		RIKEN cDNA 4930402F06 gene	1371	35375562	35397174	14594|215493|227671|71103|75859|80908
810	4930402F11Rik	1	0	0	0	0	73796		4930402F11Rik	chr7	69496094	69499689	+			MGI:1921046	miscRNA		RIKEN cDNA 4930402F11 gene	1000	69496094	69499689
811	4930402H24Rik	0.926323	12.1741	12.0637	2940	5860	228602		4930402H24Rik	chr2	130707853	130840110	-	ENSMUSG00000027309	GO:0003674|GO:0005575|GO:0008150	MGI:1923029|Vega:OTTMUSG00000015492	protein-coding	2810487F15Rik|AI413763|C78926	RIKEN cDNA 4930402H24 gene	4951	130707853	130840046
812	4930402K13Rik	1	0	0	0	0	75775		4930402K13Rik	chrX	9104562	9106342	+	ENSMUSG00000045797	GO:0003674|GO:0005575|GO:0008150	MGI:1923025|Vega:OTTMUSG00000016865	protein-coding		RIKEN cDNA 4930402K13 gene	1781	9104562	9105921	384198|74910
813	4930404A05Rik	1	0	0	0	0	73820		4930404A05Rik	chr16	52799508	52815744	-			MGI:1921070	miscRNA		RIKEN cDNA 4930404A05 gene	712	52799508	52815744
814	4930404H11Rik	1	0	0	0	0	73815		4930404H11Rik	chr12	71540607	71556133	+			MGI:1921065	miscRNA		RIKEN cDNA 4930404H11 gene	767	71540607	71556133
815	4930404I05Rik	1	0	0	0	0	67394		4930404I05Rik	chr16	91011249	91016503	+		GO:0003674|GO:0005575|GO:0008150	MGI:1914644	miscRNA		RIKEN cDNA 4930404I05 gene	978	91011249	91016503
816	4930404N11Rik	1	0	0	0	0	432479		4930404N11Rik	chr10	81364024	81365820	-	ENSMUSG00000020234	GO:0003674|GO:0005575|GO:0008150	MGI:1921072|Vega:OTTMUSG00000030362	protein-coding	2210409H10Rik|5730551K18Rik|AI854616	RIKEN cDNA 4930404N11 gene	695	81364024	81365786
817	4930405A10Rik	1	0	0	0	0	74896		4930405A10Rik	chr14	22507174	22542798	-			MGI:1921060	miscRNA	4930456G20Rik	RIKEN cDNA 4930405A10 gene	976	22507174	22542798
818	4930405A21Rik	1	0	0	0	0	74846		4930405A21Rik	chr2	156714539	156720909	-			MGI:1922096	miscRNA		RIKEN cDNA 4930405A21 gene	995	156714539	156720909
819	4930405D11Rik	1	0	0	0	0	73922		4930405D11Rik	chr11	90804691	90895152	+			MGI:1921172	miscRNA		RIKEN cDNA 4930405D11 gene	649	90804691	90895152
820	4930405J17Rik	1	0	0	0	0	73811		4930405J17Rik	chr10	20199247	20201854	-			MGI:1921061	miscRNA		RIKEN cDNA 4930405J17 gene	629	20199247	20201854
821	4930405L22Rik	1	0	0	0	0														581	45926822	45932409
822	4930405O22Rik	0.195846	7.3966	5.04439	65	65	414079	#00BFFF,black	4930405O22Rik	chr17	63305446	63312973	-			MGI:3041158	miscRNA		RIKEN cDNA 4930405O22 gene	956	63305446	63312973
823	4930406D18Rik	1	0	0	0	0	73806		4930406D18Rik	chr3	100426405	100437754	+			MGI:1921056	miscRNA		RIKEN cDNA 4930406D18 gene	691	100426405	100437754
824	4930407G08Rik	1	0	0	0	0														698	107953932	107960721
825	4930407I10Rik	1	0	0	0	0	328573		4930407I10Rik	chr15	82059151	82066538	+	ENSMUSG00000075524	GO:0003674|GO:0005575|GO:0008150	MGI:2685593	protein-coding	Gm747	RIKEN cDNA 4930407I10 gene	4673	82059151	82066442
826	4930407I19Rik	1	0	0	0	0														923	66145296	66179514
827	4930412B13Rik	1	0	0	0	0	73938		4930412B13Rik	chr2	117821928	117909136	+			MGI:1921188	miscRNA		RIKEN cDNA 4930412B13 gene	1276	117821928	117909136
828	4930412C18Rik	0.222494	7.67596	5.50779	89	89	320152	#00BFFF,black	4930412C18Rik	chr4	9770585	9823411	+		GO:0003674|GO:0005575|GO:0008150	MGI:2443490	miscRNA	5730591J02Rik	RIKEN cDNA 4930412C18 gene	3969	9770585	9823411
829	4930412O13Rik	1	0	0	0	0	381347		4930412O13Rik	chr2	9881246	9886767	+		GO:0003674|GO:0005575|GO:0008150	MGI:1921185	miscRNA	ENSMUSG00000075535|Gm10853	RIKEN cDNA 4930412O13 gene	4039	9881246	9886767
830	4930413E15Rik	1	0	0	0	0	74627		4930413E15Rik	chr5	118952339	118961261	+			MGI:1921877	miscRNA		RIKEN cDNA 4930413E15 gene	1290	118952339	118961261
831	4930413F20Rik	1	0	0	0	0	71637		4930413F20Rik	chr15	34675073	34679204	+			MGI:1918887	miscRNA		RIKEN cDNA 4930413F20 gene	1096	34675073	34679204
832	4930413G21Rik	1	0	0	0	0	73951		4930413G21Rik	chr7	122969058	122970459	-		GO:0003674|GO:0005575|GO:0008150	MGI:1921201	miscRNA		RIKEN cDNA 4930413G21 gene	1402	122969058	122970459
833	4930413M19Rik	1	0	0	0	0	73889		4930413M19Rik	chr14	50503769	50520943	+			MGI:1921139	miscRNA		RIKEN cDNA 4930413M19 gene	600	50503769	50520943
834	4930414N06Rik	1	0	0	0	0	73894		4930414N06Rik	chr19	44972117	44984550	-		GO:0003674|GO:0005575|GO:0008150	MGI:1921144	miscRNA		RIKEN cDNA 4930414N06 gene	610	44972117	44984550
835	4930415F15Rik	1	0	0	0	0	73862		4930415F15Rik	chr11	11489266	11515190	+	ENSMUSG00000020191	GO:0003674|GO:0005575|GO:0008150	MGI:1921112|Vega:OTTMUSG00000025788	protein-coding		RIKEN cDNA 4930415F15 gene	753	11489266	11515100
836	4930415L06Rik	1	0	0	0	0	245511		4930415L06Rik	chrX	89930097	89932852	-	ENSMUSG00000035387	GO:0003674|GO:0005575|GO:0008150	MGI:3588286|Vega:OTTMUSG00000017956	protein-coding	Smek3p	RIKEN cDNA 4930415L06 gene	2618	89930097	89932852	104570|245509|68734
837	4930415O20Rik	1	0	0	0	0	73863		4930415O20Rik	chr15	98571004	98589588	+	ENSMUSG00000022993	GO:0003674|GO:0005575|GO:0008150	MGI:1921113	protein-coding		RIKEN cDNA 4930415O20 gene	566	98571004	98589460
838	4930417O13Rik	1	0	0	0	0	73870		4930417O13Rik	chr6	125265476	125287286	+			MGI:1921120	miscRNA		RIKEN cDNA 4930417O13 gene	1093	125265525	125273777
839	4930417O22Rik	1	0	0	0	0	73887		4930417O22Rik	chr11	101952421	101960574	+			MGI:1921137	miscRNA		RIKEN cDNA 4930417O22 gene	1185	101952421	101960574
840	4930419G24Rik	1	0	0	0	0	73874		4930419G24Rik	chr3	33024777	33088607	+			MGI:1921124	miscRNA		RIKEN cDNA 4930419G24 gene	1058	33024777	33088607
841	4930423M02Rik	1	0	0	0	0	73872		4930423M02Rik	chr4	5632328	5642284	+			MGI:1921122	miscRNA		RIKEN cDNA 4930423M02 gene	1205	5632328	5642284
842	4930425K10Rik	1	0	0	0	0	73865		4930425K10Rik	chr5	67933612	67943081	-			MGI:1921115	miscRNA		RIKEN cDNA 4930425K10 gene	741	67933612	67943081
843	4930425L21Rik	1	0	0	0	0														871	135658913	135683391
844	4930425O10Rik	0.0307692	5.02237	0	1	1	74635	#1E90FF,black	4930425O10Rik	chr3	138711535	138726984	-			MGI:1921885	miscRNA		RIKEN cDNA 4930425O10 gene	1418	138711535	138726984
845	4930426D05Rik	1	0	0	0	0	74644		4930426D05Rik	chr18	21652563	21656105	+			MGI:1921894	protein-coding		RIKEN cDNA 4930426D05 gene	1621	21651565	21655046
846	4930426L09Rik	1	0	0	0	0	74629		4930426L09Rik	chr2	18998319	18999804	+		GO:0003674|GO:0005575|GO:0008150	MGI:1921879	miscRNA		RIKEN cDNA 4930426L09 gene	1486	18998319	18999804
847	4930427A07Rik	1	0	0	0	1	104732		4930427A07Rik	chr12	113156421	113165458	+	ENSMUSG00000037466	GO:0003674|GO:0005575|GO:0008150	MGI:2144738	protein-coding	AA536649|mFLJ00116	RIKEN cDNA 4930427A07 gene	3355	113156421	113163382
848	4930428D20Rik	1	0	0	0	0														540	69796141	69800381
849	4930428E07Rik	1	0	0	0	0	73867		4930428E07Rik	chr12	38552809	38614521	-			MGI:1921117	miscRNA		RIKEN cDNA 4930428E07 gene	919	38552809	38614521
850	4930428G15Rik	1	0	0	0	0	73856		4930428G15Rik	chr9	115336161	115341924	+			MGI:1921106	miscRNA		RIKEN cDNA 4930428G15 gene	807	115336161	115341924
851	4930428O21Rik	1	0	0	0	0	654809		4930428O21Rik	chr5	107698212	107703480	-			MGI:1923034	miscRNA		RIKEN cDNA 4930428O21 gene	1740	107698212	107703480
852	4930429B21Rik	1	0	0	0	0	67576		4930429B21Rik	chr3	32365489	32367438	+		GO:0003674|GO:0005575|GO:0008150	MGI:1914826	miscRNA		RIKEN cDNA 4930429B21 gene	1950	32365489	32367438
853	4930429D17Rik	1	0	0	0	0	74624		4930429D17Rik	chr5	103230375	103299029	-		GO:0003674|GO:0005575|GO:0008150	MGI:1921874	miscRNA		RIKEN cDNA 4930429D17 gene	1624	103230375	103299029
854	4930429F11Rik	1	0	0	0	0	74622		4930429F11Rik	chr17	79475624	79477885	-			MGI:1921872	miscRNA		RIKEN cDNA 4930429F11 gene	1616	79475624	79477885
855	4930429F24Rik	0.0307692	5.02237	0	1	2	74633	#1E90FF,black	4930429F24Rik	chr9	79793641	79803235	+			MGI:1921883	miscRNA		RIKEN cDNA 4930429F24 gene	1520	79793641	79803235
856	4930430A15Rik	1	0	0	0	0	67575		4930430A15Rik	chr2	111193254	111229600	-	ENSMUSG00000027157	GO:0003674|GO:0005575|GO:0008150	MGI:1914825|Vega:OTTMUSG00000015188	protein-coding		RIKEN cDNA 4930430A15 gene	1838	111193254	111229412	100040599|100861668|232339|241943|626415|70952|70981|75196|76389
857	4930430F08Rik	1	0	0	0	0	68281		4930430F08Rik	chr10	100572274	100589259	-	ENSMUSG00000046567	GO:0003674|GO:0005575|GO:0008150	MGI:1921197	protein-coding	4930571E09Rik|A730088G13Rik|AW551239|C430008C19Rik	RIKEN cDNA 4930430F08 gene	2419	100572274	100589116
858	4930430F21Rik	1	0	0	0	0	73784		4930430F21Rik	chr15	31039126	31043331	+			MGI:1921034	miscRNA		RIKEN cDNA 4930430F21 gene	804	31039126	31043331
859	4930430J02Rik	1	0	0	0	0	73772		4930430J02Rik	chr9	57391070	57400364	+			MGI:1921022	miscRNA		RIKEN cDNA 4930430J02 gene	448	57391070	57400364
860	4930431F12Rik	1	0	0	0	0	75783		4930431F12Rik	chr5	44966201	44978805	+		GO:0003674|GO:0005575|GO:0008150	MGI:1923033	miscRNA		RIKEN cDNA 4930431F12 gene	2262	44966201	44978805
861	4930431P03Rik	1	0	0	0	0	73895		4930431P03Rik	chr14	44954900	44961307	-			MGI:1921145	miscRNA		RIKEN cDNA 4930431P03 gene	2282	44954900	44961307
862	4930432J09Rik	1	0	0	0	0	73877		4930432J09Rik	chr14	103977628	104027142	-			MGI:1921127	miscRNA		RIKEN cDNA 4930432J09 gene	3132	103977628	104027142
863	4930432K21Rik	266.5	0	8.05799	0	400	74666	#FF0000,black	4930432K21Rik	chr8	84148038	84172597	+	ENSMUSG00000008129	GO:0003674|GO:0005575|GO:0008150	MGI:1921916|Vega:OTTMUSG00000030573	protein-coding		RIKEN cDNA 4930432K21 gene	2494	84148038	84172287
864	4930432M17Rik	1	0	0	0	0	619318		4930432M17Rik	chr3	121670763	121682982	+	ENSMUSG00000074248	GO:0003674|GO:0005575|GO:0008150	MGI:3588188	protein-coding		RIKEN cDNA 4930432M17 gene	1127	121670763	121682835
865	4930433B08Rik	1	0	0	0	0	73959		4930433B08Rik	chr3	18468285	18480477	-			MGI:1921209	miscRNA		RIKEN cDNA 4930433B08 gene	646	18468285	18480477
866	4930433I11Rik	1	0	0	0	0	243944		4930433I11Rik	chr7	40987609	40994833	+	ENSMUSG00000091692	GO:0003674|GO:0005575|GO:0008150	MGI:2685327	protein-coding	Gm481	RIKEN cDNA 4930433I11 gene	2022	40987609	40994807	233164|330513|434171|434172
867	4930433N12Rik	1	0	0	0	0	114673		4930433N12Rik	chr9	3190269	3199813	-		GO:0003674|GO:0005575|GO:0008150	MGI:2149746	miscRNA		RIKEN cDNA 4930433N12 gene	1382	3190269	3199813
868	4930434J06Rik	1	0	0	0	0	74667		4930434J06Rik	chr14	71856709	71920438	+			MGI:1921917	miscRNA		RIKEN cDNA 4930434J06 gene	1548	71856709	71920438
869	4930435E12Rik	1	0	0	0	0	74663		4930435E12Rik	chr16	38812205	38828749	-	ENSMUSG00000022798	GO:0003674|GO:0005575|GO:0008150	MGI:1921913|Vega:OTTMUSG00000026295	protein-coding		RIKEN cDNA 4930435E12 gene	1368	38812205	38828745
870	4930438E09Rik	1	0	0	0	0	73977		4930438E09Rik	chr14	67332042	67397742	-			MGI:1921227	miscRNA		RIKEN cDNA 4930438E09 gene	776	67332042	67397742
871	4930440C22Rik	1	0	0	0	0	74689		4930440C22Rik	chr1	94797442	94802472	+			MGI:1921939	miscRNA		RIKEN cDNA 4930440C22 gene	1565	94797442	94802472
872	4930440I19Rik	1	0	0	0	0														1038	78051177	78194430
873	4930441H08Rik	1	0	0	0	0														499	71909695	71939191
874	4930441J16Rik	1	0	0	0	0	73962		4930441J16Rik	chr2	74298940	74307717	-			MGI:1921212	miscRNA		RIKEN cDNA 4930441J16 gene	516	74298940	74307717
875	4930442J19Rik	1	0	0	0	0	74660		4930442J19Rik	chr2	151302039	151316003	+			MGI:1921910	miscRNA	1700029E19Rik|Gm14152|OTTMUSG00000015807	RIKEN cDNA 4930442J19 gene	1466	151302039	151316003
876	4930442L01Rik	1	0	0	0	0	67583		4930442L01Rik	chr3	96829826	96832070	-			MGI:1914833	miscRNA		RIKEN cDNA 4930442L01 gene	2051	96829826	96832070
877	4930443O20Rik	1	0	0	0	0	74687		4930443O20Rik	chr2	85073614	85086461	-			MGI:1921937	miscRNA		RIKEN cDNA 4930443O20 gene	1443	85073614	85086461
878	4930444F02Rik	1	0	0	0	0	73968		4930444F02Rik	chr10	18797299	18831930	-			MGI:1921218	miscRNA	1700010L24Rik|mpiR	RIKEN cDNA 4930444F02 gene	4202	18797299	18831930
879	4930444G20Rik	1	0	0	0	0	114671		4930444G20Rik	chr10	22066309	22068079	-	ENSMUSG00000069712	GO:0003674|GO:0005575|GO:0008150	MGI:2149738	protein-coding		RIKEN cDNA 4930444G20 gene	1771	22066309	22068079	223870|231201|320213|408191|408192|75826|80886
880	4930444M15Rik	1	0	0	0	0	75789		4930444M15Rik	chr14	76514558	76520855	-		GO:0003674|GO:0005575|GO:0008150	MGI:1923039	miscRNA		RIKEN cDNA 4930444M15 gene	1658	76514558	76520855
881	4930444P10Rik	0.0307692	5.02237	0	1	1	75799	#1E90FF,black	4930444P10Rik	chr1	16065979	16093041	-	ENSMUSG00000067795	GO:0003674|GO:0005575|GO:0008150	MGI:1923049|Vega:OTTMUSG00000022165	protein-coding		RIKEN cDNA 4930444P10 gene	1844	16065979	16093325
882	4930445N18Rik	1	0	0	0	0														886	82855897	82859162
883	4930447A16Rik	1	0	0	0	0	74892		4930447A16Rik	chr15	37425554	37440644	+	ENSMUSG00000022288	GO:0003674|GO:0005575|GO:0008150	MGI:1922142|Vega:OTTMUSG00000028028	protein-coding		RIKEN cDNA 4930447A16 gene	587	37425554	37440520
884	4930447C04Rik	1	0	0	0	0	75801		4930447C04Rik	chr12	72881109	72940772	-	ENSMUSG00000021098	GO:0003674|GO:0005575|GO:0007275|GO:0051090	MGI:1923051|Vega:OTTMUSG00000032630	protein-coding	4921504I02Rik|A930035O15Rik|Six6OS|Six6as|Six6os1	RIKEN cDNA 4930447C04 gene	1910	72881109	72917765
885	4930447F24Rik	1	0	0	0	0														1414	108133718	108138567
886	4930447J18Rik	1	0	0	0	0	73961		4930447J18Rik	chr14	47898864	47944189	+		GO:0003674|GO:0005575|GO:0008150	MGI:1921211	miscRNA	4930425M13Rik	RIKEN cDNA 4930447J18 gene	825	47898864	47944189
887	4930447K03Rik	1	0	0	0	0	432745		4930447K03Rik	chr13	34084155	34113272	-			MGI:1921231	miscRNA		RIKEN cDNA 4930447K03 gene	1033	34084155	34113272
888	4930447M23Rik	1	0	0	0	0														2338	19344317	19352251
889	4930447N08Rik	1	0	0	0	0	71647		4930447N08Rik	chr3	122795091	122801980	-			MGI:1918897	miscRNA		RIKEN cDNA 4930447N08 gene	1156	122795091	122801980
890	4930448C13Rik	1	0	0	0	0	73972		4930448C13Rik	chr12	14996389	15050389	-			MGI:1921222	miscRNA		RIKEN cDNA 4930448C13 gene	806	14996389	15050389
891	4930448F12Rik	1	0	0	0	0	73992		4930448F12Rik	chr13	18084947	18100202	-		GO:0003674|GO:0005575|GO:0008150	MGI:1921242	miscRNA		RIKEN cDNA 4930448F12 gene	859	18084947	18100202
892	4930448H16Rik	1	0	0	0	0	74872		4930448H16Rik	chr5	143226992	143234748	+			MGI:1922122	miscRNA		RIKEN cDNA 4930448H16 gene	604	143226992	143234748
893	4930448I06Rik	1	0	0	0	0	74897		4930448I06Rik	chr1	41167560	41181252	-			MGI:1922147	miscRNA		RIKEN cDNA 4930448I06 gene	573	41167560	41181252
894	4930448I18Rik	1	0	0	0	0	73965		4930448I18Rik	chr5	50151333	50156092	+			MGI:1921215	miscRNA		RIKEN cDNA 4930448I18 gene	733	50151333	50156092
895	4930448K20Rik	1	0	0	0	0	74662		4930448K20Rik	chr4	9915965	9917397	-			MGI:1921912	pseudo	1700009K09Rik	glyceraldehyde-3-phosphate dehydrogenase pseudogene	1433	9915965	9917397
896	4930449E01Rik	1	0	0	0	0	74864		4930449E01Rik	chr14	105498788	105505628	+		GO:0003674|GO:0005575|GO:0008150	MGI:1922114	miscRNA		RIKEN cDNA 4930449E01 gene	601	105498788	105505628
897	4930449E18Rik	1	0	0	0	0	78120		4930449E18Rik	chr19	57273960	57277052	+			MGI:1925370	miscRNA		RIKEN cDNA 4930449E18 gene	391	57273960	57277052
898	4930449I24Rik	1	0	0	0	0	67410		4930449I24Rik	chr5	146502377	146516902	+	ENSMUSG00000079093	GO:0003674|GO:0005575|GO:0008150	MGI:1914660	protein-coding		RIKEN cDNA 4930449I24 gene	1168	146502399	146505004	100041548|100041554|100041566|100041578|218921|231885|239036|622306|622924|623198|69282|69396|71162|76658
899	4930451G09Rik	1	0	0	0	0	74684		4930451G09Rik	chr16	4964289	4978962	+		GO:0003674|GO:0005575|GO:0008150	MGI:1921934	protein-coding		RIKEN cDNA 4930451G09 gene	2832	4964288	4977738
900	4930451I11Rik	5	0	2.32193	0	10	78118	#FF4500,black	4930451I11Rik	chr7	126830474	126831496	-	ENSMUSG00000045989	GO:0003674|GO:0005575|GO:0008150	MGI:1925368	protein-coding		RIKEN cDNA 4930451I11 gene	475	126830474	126831480
901	4930452A19Rik	1	0	0	0	0	71092		4930452A19Rik	chr17	9750752	9775866	-			MGI:1925363	miscRNA	4933424P20Rik	RIKEN cDNA 4930452A19 gene	590	9750752	9775866
902	4930452B06Rik	0.766756	9.54303	9.15987	442	811	74430	#E0FFFF,black	4930452B06Rik	chr14	8431172	8666290	-	ENSMUSG00000021747	GO:0003674|GO:0005575|GO:0008150	MGI:1926154|Vega:OTTMUSG00000015260	protein-coding	4933406L09Rik|AI854000	RIKEN cDNA 4930452B06 gene	2751	8431172	8665998
903	4930452G13Rik	1	0	0	0	0	73989		4930452G13Rik	chr14	79702920	79712930	+			MGI:1921239	miscRNA		RIKEN cDNA 4930452G13 gene	1080	79702920	79712930
904	4930452N14Rik	1	0	0	0	0	78112		4930452N14Rik	chr1	154241521	154256906	-			MGI:1925362	miscRNA		RIKEN cDNA 4930452N14 gene	613	154241521	154256906
905	4930453H23Rik	1	0	0	0	0	100503481		4930453H23Rik	chrX	21206580	21221665	-		GO:0003674|GO:0005575|GO:0008150	MGI:1921933	protein-coding		RIKEN cDNA 4930453H23 gene	1719	21206580	21221665
906	4930453L07Rik	1	0	0	0	0														1439	9144669	9149050
907	4930453N24Rik	1	0	0	0	0	67609		4930453N24Rik	chr16	64766104	64770939	-	ENSMUSG00000059920	GO:0003674|GO:0005575|GO:0006915|GO:0008150	MGI:1914859|Vega:OTTMUSG00000028521	protein-coding	AI649104	RIKEN cDNA 4930453N24 gene	1331	64766105	64770863
908	4930455B14Rik	1	0	0	0	0	74859		4930455B14Rik	chr14	8666390	8673378	+		GO:0003674|GO:0005575|GO:0008150	MGI:1922109	miscRNA	1700027C12Rik	RIKEN cDNA 4930455B14 gene	1097	8666390	8673378
909	4930455C13Rik	1	0	0	0	0	73990		4930455C13Rik	chr10	21319088	21342055	-			MGI:1921240	miscRNA		RIKEN cDNA 4930455C13 gene	1016	21319088	21342055
910	4930455D15Rik	1	0	0	0	1	75795		4930455D15Rik	chr18	32663642	32837287	-		GO:0003674|GO:0005575|GO:0008150	MGI:1923045	miscRNA		RIKEN cDNA 4930455D15 gene	1616	32663642	32837287
911	4930455F16Rik	1	0	0	0	0	76397		4930455F16Rik	chr16	4219912	4229116	-			MGI:1922126	miscRNA	1700013J11Rik	RIKEN cDNA 4930455F16 gene	936	4219912	4229116
912	4930455G09Rik	1	0	0	0	0	78917		4930455G09Rik	chr4	142018092	142028834	+			MGI:1926167	miscRNA		RIKEN cDNA 4930455G09 gene	629	142017898	142028995
913	4930455H04Rik	1	0	0	0	0	74654		4930455H04Rik	chr3	116968267	116984406	+		GO:0003674|GO:0005575|GO:0008150	MGI:1921904	miscRNA		RIKEN cDNA 4930455H04 gene	1341	116968267	116984406
914	4930455J16Rik	1	0	0	0	0	67585		4930455J16Rik	chr13	58741074	58762311	-			MGI:1914835	miscRNA		RIKEN cDNA 4930455J16 gene	1627	58741074	58762311
915	4930456L15Rik	1	0	0	0	0	71650		4930456L15Rik	chr4	103290959	103311832	+			MGI:1918900	miscRNA		RIKEN cDNA 4930456L15 gene	1185	103290959	103311832
916	4930459C07Rik	1	0	0	0	0														1207	96226207	96248708
917	4930459L07Rik	1	0	0	0	0	78163		4930459L07Rik	chr5	58443240	58452998	-			MGI:1925413	miscRNA		RIKEN cDNA 4930459L07 gene	418	58443240	58452998
918	4930461G14Rik	1	0	0	0	0	74879		4930461G14Rik	chr9	58455173	58469623	+		GO:0003674|GO:0005575|GO:0008150	MGI:1922129	miscRNA		RIKEN cDNA 4930461G14 gene	780	58455173	58469623
919	4930463O16Rik	1	0	0	0	0														2329	84488293	84497676
920	4930465K10Rik	1	0	0	0	0	67640		4930465K10Rik	chr18	77714184	77715445	+			MGI:1914890	miscRNA		RIKEN cDNA 4930465K10 gene	1262	77714184	77715445
921	4930465M20Rik	1	0	0	0	0	74968		4930465M20Rik	chr12	107723743	107735488	-			MGI:1922218	miscRNA	4930431H15Rik	RIKEN cDNA 4930465M20 gene	1443	107723743	107735488
922	4930467D21Rik	1	0	0	0	0	75814		4930467D21Rik	chr5	97392417	97642179	+		GO:0003674|GO:0005575|GO:0008150	MGI:1923064	miscRNA	4930448L09Rik|BB013444	RIKEN cDNA 4930467D21 gene	2995	97392417	97588126
923	4930467E23Rik	1	0	0	0	0	626415		4930467E23Rik	chr8	19729576	19753602	+	ENSMUSG00000096265	GO:0003674|GO:0005575|GO:0008150	MGI:1923056	protein-coding	ENSMUSG00000074453|OTTMUSG00000018948|TSAP	RIKEN cDNA 4930467E23 gene	2589	19729576	19752236	100040599|100861668|232339|241943|67575|70952|70981|75196|76389
924	4930467K11Rik	1	0	0	0	0	74928		4930467K11Rik	chr10	57478383	57486353	-		GO:0003674|GO:0005575|GO:0008150	MGI:1922178	miscRNA		RIKEN cDNA 4930467K11 gene	723	57478383	57486353
925	4930469G21Rik	1	0	0	0	0	100502590		4930469G21Rik	chr1	161156823	161159314	-		GO:0003674|GO:0005575|GO:0008150	MGI:1922183	protein-coding		RIKEN cDNA 4930469G21 gene	954	161156843	161159186
926	4930470H14Rik	1	0	0	0	0	75815		4930470H14Rik	chr17	4044658	4082995	-		GO:0003674|GO:0005575|GO:0008150	MGI:1923065	miscRNA		RIKEN cDNA 4930470H14 gene	1734	4044658	4082995
927	4930470O06Rik	1	0	0	0	0														660	59825649	59844721
928	4930470P17Rik	1	0	0	0	0	67637		4930470P17Rik	chr2	170579418	170602017	-		GO:0003674|GO:0005575|GO:0008150	MGI:1914887	miscRNA		RIKEN cDNA 4930470P17 gene	1395	170579418	170602017
929	4930471C04Rik	1	0	0	0	0	78176		4930471C04Rik	chr14	64099295	64104235	-			MGI:1925426	miscRNA		RIKEN cDNA 4930471C04 gene	865	64099295	64104235
930	4930471G03Rik	1	0	0	0	0	74966		4930471G03Rik	chr18	36106203	36109954	+			MGI:1922216	miscRNA	1700007N01Rik	RIKEN cDNA 4930471G03 gene	669	36106203	36109954
931	4930471M09Rik	1	0	0	0	0	75787		4930471M09Rik	chr6	91430460	91440854	-		GO:0003674|GO:0005575|GO:0008150	MGI:1922150	miscRNA	4930427C17Rik	RIKEN cDNA 4930471M09 gene	1112	91430460	91440854
932	4930473A02Rik	1	0	0	0	0	321014		4930473A02Rik	chr2	130543791	130563749	-		GO:0003674|GO:0005575|GO:0008150	MGI:2447823	miscRNA		RIKEN cDNA 4930473A02 gene	1409	130543791	130563749
933	4930473O22Rik	1	0	0	0	0	75025		4930473O22Rik	chr10	97590984	97596931	-			MGI:1922275	miscRNA		RIKEN cDNA 4930473O22 gene	1465	97590984	97596931
934	4930474G06Rik	1	0	0	0	0	320624		4930474G06Rik	chr18	28560166	28998176	+			MGI:2444381	miscRNA		RIKEN cDNA 4930474G06 gene	2663	28560164	28998176
935	4930474H20Rik	1	0	0	0	0	74967		4930474H20Rik	chr14	90126891	90269760	+			MGI:1922217	miscRNA		RIKEN cDNA 4930474H20 gene	1479	90126891	90269760
936	4930474M22Rik	1	0	0	0	0	74917		4930474M22Rik	chr17	14389107	14398942	-			MGI:1922167	miscRNA		RIKEN cDNA 4930474M22 gene	613	14389107	14398942
937	4930474N05Rik	1	0	0	0	0	218921		4930474N05Rik	chr14	36094965	36100112	+	ENSMUSG00000096405	GO:0003674|GO:0005575|GO:0008150	MGI:3586330	protein-coding		RIKEN cDNA 4930474N05 gene	839	36094965	36096703	100041548|100041554|100041566|100041578|231885|239036|622306|622924|623198|67410|69282|69396|71162|76658
938	4930474N09Rik	1	0	0	0	0	67639		4930474N09Rik	chr12	99161277	99162808	-			MGI:1914889	miscRNA		RIKEN cDNA 4930474N09 gene	1176	99161277	99162808
939	4930477N07Rik	1	0	0	0	0														686	119320234	119331862
940	4930478L05Rik	1	0	0	0	0	75818		4930478L05Rik	chr16	78560316	78564869	+			MGI:1923068	miscRNA		RIKEN cDNA 4930478L05 gene	1880	78560316	78564869
941	4930478P22Rik	1	0	0	0	0	74429		4930478P22Rik	chr5	35361553	35367677	+			MGI:1922154	miscRNA	4933405A14Rik	RIKEN cDNA 4930478P22 gene	2060	35361553	35367677
942	4930479D17Rik	1	0	0	0	0	74925		4930479D17Rik	chr6	146657218	146665403	+			MGI:1922175	miscRNA		RIKEN cDNA 4930479D17 gene	740	146657218	146665403
943	4930480E11Rik	1	0	0	0	0	74910		4930480E11Rik	chrX	78369643	78370939	+	ENSMUSG00000035651	GO:0003674|GO:0005575|GO:0008150	MGI:1922160|Vega:OTTMUSG00000017879	protein-coding		RIKEN cDNA 4930480E11 gene	1486	78369643	78370855	384198|75775
944	4930480G23Rik	1	0	0	0	0	74988		4930480G23Rik	chr4	19979445	20005739	-			MGI:1922238	miscRNA		RIKEN cDNA 4930480G23 gene	1259	19979445	20005739
945	4930480K15Rik	1	0	0	0	0	78800		4930480K15Rik	chr17	90861169	90867102	+			MGI:1926050	miscRNA		RIKEN cDNA 4930480K15 gene	2199	90861169	90867102
946	4930480K23Rik	1	0	0	0	0														3755	69732784	69767113
947	4930480M12Rik	1	0	0	0	0	74930		4930480M12Rik	chr12	26211267	26240707	+			MGI:1922180	miscRNA		RIKEN cDNA 4930480M12 gene	550	26211267	26240707
948	4930481A15Rik	1.65276	8.53722	9.26209	202	872	74931	#FFA07A,black	4930481A15Rik	chr19	5406874	5422847	+		GO:0003674|GO:0005575|GO:0008150	MGI:1922181	miscRNA		RIKEN cDNA 4930481A15 gene	2165	5406815	5422847
949	4930482G09Rik	1	0	0	0	0														828	153147943	153152108
950	4930483J18Rik	1	0	0	0	0	67638		4930483J18Rik	chr15	81190853	81192757	+		GO:0003674|GO:0005575|GO:0008150	MGI:1914888	miscRNA		RIKEN cDNA 4930483J18 gene	1094	81190853	81192757
951	4930483K19Rik	1	0	0	0	0	74953		4930483K19Rik	chr10	76545871	76562226	-			MGI:1922203	miscRNA		RIKEN cDNA 4930483K19 gene	1237	76545871	76562226
952	4930483O08Rik	1	0	0	0	0	74970		4930483O08Rik	chr7	133128251	133142457	+			MGI:1922220	miscRNA		RIKEN cDNA 4930483O08 gene	1030	133128251	133142457
953	4930484H19Rik	1	0	0	0	0														1750	126788851	126793710
954	4930486F22Rik	1	0	0	0	0	78170		4930486F22Rik	chr10	86095854	86113585	+			MGI:1925420	miscRNA		RIKEN cDNA 4930486F22 gene	563	86095854	86113585
955	4930486I03Rik	1	0	0	0	0	75028		4930486I03Rik	chr1	20356454	20392300	+			MGI:1922278	miscRNA		RIKEN cDNA 4930486I03 gene	786	20356454	20392300
956	4930486L24Rik	1	0	0	0	0	214639		4930486L24Rik	chr13	60842612	60864416	-	ENSMUSG00000050345	GO:0005576|GO:0006508|GO:0008234|GO:0030054	MGI:1922258	protein-coding	AW545031	RIKEN cDNA 4930486L24 gene	1373	60842612	60864416	104002|117066|13030|13032|13036|13038|13039|13040|13041|218275|229445|26898|26944|56092|56094|56464|56835|58518|64138|64139|70202|94242
957	4930487D11Rik	1	0	0	0	0	78172		4930487D11Rik	chr5	38344389	38349197	+		GO:0003674|GO:0005575|GO:0008150	MGI:1925422	miscRNA		RIKEN cDNA 4930487D11 gene	341	38344389	38349197
958	4930487H11Rik	1	0	0	0	0	74992		4930487H11Rik	chr1	62790918	62794732	-			MGI:1922242	miscRNA		RIKEN cDNA 4930487H11 gene	895	62790918	62794732
959	4930488B22Rik	1	0	0	0	0	74971		4930488B22Rik	chr1	184712497	184718989	+			MGI:1922221	miscRNA		RIKEN cDNA 4930488B22 gene	1722	184712497	184718989
960	4930488L21Rik	1	0	0	0	0	75809		4930488L21Rik	chr8	93811694	93813555	-			MGI:1923059	miscRNA	4930452J22Rik	RIKEN cDNA 4930488L21 gene	1862	93811694	93813555
961	4930500F04Rik	1	0	0	0	0	70969		4930500F04Rik	chr5	149847747	149864280	+			MGI:1922182	miscRNA	4931407C17Rik	RIKEN cDNA 4930500F04 gene	576	149847747	149864280
962	4930500L23Rik	97.5	0	6.60733	0	179	74973	#FF0000,black	4930500L23Rik	chr5	139523751	139541339	+			MGI:1922223	miscRNA		RIKEN cDNA 4930500L23 gene	745	139523751	139541339
963	4930502A04Rik	1	0	0	0	0	74951		4930502A04Rik	chr9	68470902	68520200	-			MGI:1922201	miscRNA		RIKEN cDNA 4930502A04 gene	865	68470902	68520200
964	4930502E09Rik	1	0	0	0	0	74995		4930502E09Rik	chr11	84829178	84830868	+			MGI:1922245	miscRNA		RIKEN cDNA 4930502E09 gene	755	84829178	84830868
965	4930502E18Rik	1	0	0	0	0	75013		4930502E18Rik	chrX	53724831	53738222	+	ENSMUSG00000055555	GO:0003674|GO:0005575|GO:0008150	MGI:1922263|Vega:OTTMUSG00000017384	protein-coding		RIKEN cDNA 4930502E18 gene	1203	53724831	53737857	71159
966	4930503B20Rik	1	0	0	0	0	75015		4930503B20Rik	chr3	146646259	146651317	-	ENSMUSG00000090202	GO:0003674|GO:0005739|GO:0008150	MGI:1922264|Vega:OTTMUSG00000033653	protein-coding	1700013A07Rik|1700095G21Rik|4930483N21Rik	RIKEN cDNA 4930503B20 gene	1014	146646259	146651151	100037258|15504|230935|23950|27362|56323|56354|56691|56812|57755|67035|69387|81489
967	4930503E14Rik	31.5	0	4.97728	0	62	74954	#FF0000,black	4930503E14Rik	chr14	44163167	44171371	-	ENSMUSG00000072595	GO:0003674|GO:0005575|GO:0008150	MGI:1922204|Vega:OTTMUSG00000036392	protein-coding		RIKEN cDNA 4930503E14 gene	1289	44163167	44171303	101055806|278676|434459|638262|666744
968	4930503E24Rik	0.307471	7.44294	5.74147	68	105	75030	#87CEEB,black	4930503E24Rik	chr10	124469074	124524488	+			MGI:1922280	pseudo		eukaryotic translation initiation factor 3, subunit I pseudogene	1333	124469074	124524488
969	4930503F20Rik	1	0	0	0	0														984	33808072	33811283
970	4930503H13Rik	1	0	0	0	0	74941		4930503H13Rik	chrX	156539483	156540117	+			MGI:1922191	pseudo		gem (nuclear organelle) associated protein 8 pseudogene	635	156539483	156540117
971	4930503L19Rik	1.01581	9.62662	9.64926	466	1131	269033		4930503L19Rik	chr18	70453140	70472480	-	ENSMUSG00000044906	GO:0005576	MGI:1922045	protein-coding	9930107F24|BB148262|Lars|Las2	RIKEN cDNA 4930503L19 gene	2291	70453140	70472480
972	4930503O07Rik	1	0	0	0	0	74942		4930503O07Rik	chr1	194212187	194222759	-			MGI:1922192	miscRNA		RIKEN cDNA 4930503O07 gene	578	194212187	194222759
973	4930504C09Rik	1	0	0	0	0														1101	69270533	69274718
974	4930504O13Rik	1	0	0	0	0	403200		4930504O13Rik	chr11	58446143	58452966	-	ENSMUSG00000052642	GO:0003674|GO:0005575|GO:0008150	MGI:2685370|Vega:OTTMUSG00000005738	protein-coding	Gm524	RIKEN cDNA 4930504O13 gene	598	58446143	58452966
975	4930505A04Rik	1	0	0	0	0	75087		4930505A04Rik	chr11	30426006	30471829	-	ENSMUSG00000040919	GO:0003674|GO:0005575|GO:0008150	MGI:1922337|Vega:OTTMUSG00000005342	protein-coding		RIKEN cDNA 4930505A04 gene	925	30426006	30471764
976	4930505G20Rik	1	0	0	0	0	75088		4930505G20Rik	chr14	115396551	115409552	-			MGI:1922338	miscRNA		RIKEN cDNA 4930505G20 gene	561	115396551	115409552
977	4930505K13Rik	1	0	0	0	0														547	120156115	120166001
978	4930505K14Rik	1	0	0	0	0														515	148777963	148783080
979	4930506A18Rik	1	0	0	0	0														1028	106282229	106335754
980	4930506C21Rik	1	0	0	0	0	75060		4930506C21Rik	chr17	8293366	8311080	-		GO:0003674|GO:0005575|GO:0008150	MGI:1922310	miscRNA		RIKEN cDNA 4930506C21 gene	975	8293366	8311118
981	4930507D05Rik	1	0	0	0	2	74706		4930507D05Rik	chr10	62449160	62451353	+			MGI:1921956	miscRNA		RIKEN cDNA 4930507D05 gene	2194	62449160	62451353
982	4930507D10Rik	1	0	0	0	0														1152	80850381	80858300
983	4930509E16Rik	9	0	3.16993	0	18	75115	#FF0000,black	4930509E16Rik	chr9	72518250	72531858	-		GO:0003674|GO:0005575|GO:0008150	MGI:1922365	miscRNA		RIKEN cDNA 4930509E16 gene	1191	72518250	72531858
984	4930509J09Rik	1	0	0	0	0	74693		4930509J09Rik	chr3	73351206	73481651	-			MGI:1921943	miscRNA		RIKEN cDNA 4930509J09 gene	1526	73351206	73481651
985	4930509K18Rik	1	0	0	0	0	75819		4930509K18Rik	chr4	40313232	40317719	+			MGI:1923069	miscRNA		RIKEN cDNA 4930509K18 gene	1810	40313232	40317719
986	4930511A02Rik	1	0	0	0	0	74712		4930511A02Rik	chr12	11438233	11444812	+		GO:0003674|GO:0005575|GO:0008150	MGI:1921962	miscRNA		RIKEN cDNA 4930511A02 gene	1935	11438233	11444812
987	4930511A08Rik	1	0	0	0	0														392	94132923	94237442
988	4930511E03Rik	1	0	0	0	0	78773		4930511E03Rik	chr6	94943834	94951545	+			MGI:1926023	miscRNA		RIKEN cDNA 4930511E03 gene	2232	94943834	94951545
989	4930511M06Rik	1	0	0	0	0	75084		4930511M06Rik	chr18	57545361	57552397	-		GO:0003674|GO:0005575|GO:0008150	MGI:1922334	miscRNA		RIKEN cDNA 4930511M06 gene	3432	57545361	57552397
990	4930512B01Rik	1	0	0	0	0	74724		4930512B01Rik	chr12	69790344	69841880	+		GO:0003674|GO:0005575|GO:0008150	MGI:1921974	miscRNA	4930472D12Rik	RIKEN cDNA 4930512B01 gene	1421	69790344	69841880
991	4930512J16Rik	1	0	0	0	0														1859	89269511	89285725
992	4930512M02Rik	1	0	0	0	0														729	11589223	11627810
993	4930513D17Rik	1	0	0	0	0	75095		4930513D17Rik	chr5	39461749	39603574	-			MGI:1922345	miscRNA		RIKEN cDNA 4930513D17 gene	1202	39461749	39603574
994	4930513N10Rik	1	0	0	0	0	319960		4930513N10Rik	chr8	95806830	95821728	+		GO:0003674|GO:0005575|GO:0008150	MGI:2443064	miscRNA		RIKEN cDNA 4930513N10 gene	2803	95806830	95821728
995	4930513O06Rik	1	0	0	0	0	75125		4930513O06Rik	chrX	139086243	139093403	+	ENSMUSG00000031270	GO:0003674|GO:0005575|GO:0008150	MGI:1922375|Vega:OTTMUSG00000018718	protein-coding		RIKEN cDNA 4930513O06 gene	802	139086243	139093403
996	4930515B02Rik	1	0	0	0	0	75128		4930515B02Rik	chr4	140872693	140878057	+			MGI:1922378	miscRNA		RIKEN cDNA 4930515B02 gene	593	140872693	140878057
997	4930515G01Rik	1	0	0	0	0	67642		4930515G01Rik	chr5	114773733	114774983	-			MGI:1914892	miscRNA		RIKEN cDNA 4930515G01 gene	1251	114773733	114774983
998	4930515G16Rik	1	0	0	0	0	75070		4930515G16Rik	chr6	67565234	67565699	-			MGI:1922320	pseudo		myc induced nuclear antigen pseudogene	466	67565234	67565699
999	4930515L03Rik	1	0	0	0	0	75069		4930515L03Rik	chr2	16918678	17013726	-		GO:0003674|GO:0005575|GO:0008150	MGI:1922319	miscRNA		RIKEN cDNA 4930515L03 gene	485	16918678	17013726
1000	4930515L19Rik	1	0	0	0	0	75133		4930515L19Rik	chrX	46267559	46328911	-			MGI:1922383	miscRNA		RIKEN cDNA 4930515L19 gene	769	46267559	46328911
1001	4930517E11Rik	1	0	0	0	0	74702		4930517E11Rik	chr2	124123636	124129956	-			MGI:1921952	miscRNA		RIKEN cDNA 4930517E11 gene	1457	124123636	124129956
1002	4930517M08Rik	1	0	0	0	0														975	4634980	4637477
1003	4930518J21Rik	1	0	0	0	0														573	56465622	56484968
1004	4930518P08Rik	1	0	0	0	0	71654		4930518P08Rik	chr13	50753393	50765248	-			MGI:1918904	miscRNA		RIKEN cDNA 4930518P08 gene	1185	50753393	50765248
1005	4930519D14Rik	1	0	0	0	0	75090		4930519D14Rik	chr13	30615043	30624258	+			MGI:1922340	miscRNA		RIKEN cDNA 4930519D14 gene	1136	30615043	30624258
1006	4930519F09Rik	1	0	0	0	0	114676		4930519F09Rik	chr10	28921963	28923507	-			MGI:2149783	pseudo		pyruvate dehydrogenase E1 alpha 1 pseudogene	1545	28921963	28923507
1007	4930519F16Rik	1	0	0	0	0	75106		4930519F16Rik	chrX	103182971	103256606	-	ENSMUSG00000031325	GO:0003674|GO:0005575|GO:0006508|GO:0008150|GO:0008233	MGI:1922356|Vega:OTTMUSG00000018188	protein-coding	Ppnx	RIKEN cDNA 4930519F16 gene	1166	103232281	103256576
1008	4930519F24Rik	1	0	0	0	0	108970		4930519F24Rik	chr9	100022300	100034670	+		GO:0003674|GO:0005575|GO:0008150	MGI:1922047	miscRNA		RIKEN cDNA 4930519F24 gene	577	100022300	100034670
1009	4930519G04Rik	0.0307692	5.02237	0	1	1	67593	#1E90FF,black	4930519G04Rik	chr5	114853714	114883879	+	ENSMUSG00000029564	GO:0003674|GO:0005575|GO:0008150	MGI:1914843|Vega:OTTMUSG00000029077	protein-coding	1700014B12Rik	RIKEN cDNA 4930519G04 gene	2041	114853714	114882865
1010	4930519H02Rik	1	0	0	0	0	75058		4930519H02Rik	chr5	15863928	15883766	-		GO:0003674|GO:0005575|GO:0008150	MGI:1922308	miscRNA		RIKEN cDNA 4930519H02 gene	968	15863928	15883766
1011	4930519K11Rik	1	0	0	0	0														464	24004991	24005837
1012	4930520O04Rik	1	0	0	0	0	75116		4930520O04Rik	chr9	114368324	114377238	+			MGI:1922366	miscRNA		RIKEN cDNA 4930520O04 gene	1255	114368324	114377238
1013	4930520P13Rik	1	0	0	0	0	75086		4930520P13Rik	chr13	70232822	70248122	+			MGI:1922336	miscRNA		RIKEN cDNA 4930520P13 gene	505	70232822	70248122
1014	4930521E06Rik	1	0	0	0	0	75066		4930521E06Rik	chr1	44739675	44744949	-			MGI:1922316	miscRNA		RIKEN cDNA 4930521E06 gene	906	44739675	44744949
1015	4930522H14Rik	1	0	0	0	0	67646		4930522H14Rik	chr4	109505332	109531297	-	ENSMUSG00000060491	GO:0003674|GO:0005575|GO:0008150|GO:0016020|GO:0016021	MGI:1914896|Vega:OTTMUSG00000008513	protein-coding	1700007J23Rik	RIKEN cDNA 4930522H14 gene	968	109505332	109531227
1016	4930522O17Rik	1	0	0	0	0	78180		4930522O17Rik	chr4	53246196	53251120	+			MGI:1925430	miscRNA		RIKEN cDNA 4930522O17 gene	452	53246196	53251120
1017	4930523C07Rik	1	0	0	0	0	67647		4930523C07Rik	chr1	160044380	160078586	+	ENSMUSG00000090394	GO:0003674|GO:0005575|GO:0008150	MGI:1914897|Vega:OTTMUSG00000036480	protein-coding		RIKEN cDNA 4930523C07 gene	5390	160044380	160075461
1018	4930523O13Rik	1	0	0	0	0	74726		4930523O13Rik	chr15	46435866	46496179	-			MGI:1921976	miscRNA	4921524H24Rik	RIKEN cDNA 4930523O13 gene	1298	46435866	46496179
1019	4930524B15Rik	115	0	6.84549	0	201	67592	#FF0000,black	4930524B15Rik	chr11	31965633	31979651	+	ENSMUSG00000020299	GO:0003674|GO:0005575|GO:0008150	MGI:1914842|Vega:OTTMUSG00000005367	protein-coding		RIKEN cDNA 4930524B15 gene	1959	31965633	31979651
1020	4930524B17Rik	1	0	0	0	0														1870	19247899	19278843
1021	4930524C18Rik	1	0	0	0	0	75822		4930524C18Rik	chr14	114831965	114861327	+			MGI:1923072	miscRNA		RIKEN cDNA 4930524C18 gene	1895	114831965	114861327
1022	4930524N10Rik	1	0	0	0	0	75071		4930524N10Rik	chrX	154339225	154579330	-	ENSMUSG00000059663	GO:0003674|GO:0005575|GO:0008150	MGI:1922321|Vega:OTTMUSG00000019278	protein-coding		RIKEN cDNA 4930524N10 gene	919	154339225	154343392	434881|625650|625713|667256|73495|75185|78092
1023	4930524O05Rik	1	0	0	0	0	75096		4930524O05Rik	chr19	10645694	10648053	-			MGI:1922346	miscRNA		RIKEN cDNA 4930524O05 gene	592	10645694	10648053
1024	4930524O08Rik	1	0	0	0	0	74700		4930524O08Rik	chr9	89826519	89864028	+			MGI:1921950	miscRNA		RIKEN cDNA 4930524O08 gene	1451	89826519	89864028
1025	4930525C09Rik	1	0	0	0	0														805	97714772	97753702
1026	4930525D18Rik	1	0	0	0	0	75100		4930525D18Rik	chr9	114341111	114364627	-			MGI:1922350	miscRNA		RIKEN cDNA 4930525D18 gene	936	114341111	114364627
1027	4930525G20Rik	1	0	0	0	0	320163		4930525G20Rik	chr13	67796594	67830985	-		GO:0003674|GO:0005575|GO:0008150	MGI:2443505	miscRNA		RIKEN cDNA 4930525G20 gene	2987	67796594	67830985
1028	4930526H09Rik	1	0	0	0	0														1178	110882411	110903846
1029	4930526I15Rik	1	0	0	0	0	75135		4930526I15Rik	chr9	124423256	124424856	+			MGI:1922385	miscRNA	1600027J15Rik	RIKEN cDNA 4930526I15 gene	1215	124423251	124424856
1030	4930526L06Rik	1	0	0	0	0	75138		4930526L06Rik	chr19	11196817	11299884	+		GO:0003674|GO:0005575|GO:0008150	MGI:1922388	miscRNA		RIKEN cDNA 4930526L06 gene	1020	11196817	11299884
1031	4930527F14Rik	1	0	0	0	0	67651		4930527F14Rik	chr14	45543710	45562876	+			MGI:1914901	miscRNA		RIKEN cDNA 4930527F14 gene	734	45543710	45562876
1032	4930527G23Rik	1	0	0	0	0	78199		4930527G23Rik	chr18	29442200	29466107	+			MGI:1925449	miscRNA		RIKEN cDNA 4930527G23 gene	581	29442200	29466107
1033	4930528A17Rik	1	0	0	0	0	67735		4930528A17Rik	chr4	21846327	21848448	-			MGI:1914985	miscRNA		RIKEN cDNA 4930528A17 gene	2122	21846327	21848448
1034	4930528D03Rik	0.0306122	5.61471	0.584963	2	3	75223	#1E90FF,black	4930528D03Rik	chr13	59733650	59737470	+		GO:0003674|GO:0005575|GO:0008150	MGI:1922473	miscRNA		RIKEN cDNA 4930528D03 gene	1239	59733650	59737470
1035	4930528G23Rik	1	0	0	0	0														1723	148659978	148678000
1036	4930528H21Rik	1	0	0	0	0														494	4031841	4047584
1037	4930528P14Rik	1	0	0	0	0	78193		4930528P14Rik	chr2	115329266	115344280	-			MGI:1925443	miscRNA		RIKEN cDNA 4930528P14 gene	507	115329266	115344280
1038	4930529C04Rik	1	0	0	0	0	619677		4930529C04Rik	chr3	91071662	91075192	+			MGI:1922392	pseudo		RIKEN cDNA 4930529C04 gene	3531	91071662	91075192
1039	4930529K09Rik	1	0	0	0	0	75155		4930529K09Rik	chr14	86245970	86283688	+			MGI:1922405	miscRNA	4930507G21Rik	RIKEN cDNA 4930529K09 gene	622	86245970	86262042
1040	4930529L06Rik	1	0	0	0	0	78023		4930529L06Rik	chr16	84679789	84685147	+			MGI:1925273	miscRNA		RIKEN cDNA 4930529L06 gene	297	84679789	84685147
1041	4930532I03Rik	1	0	0	0	0														1841	106555195	106602480
1042	4930532M18Rik	1	0	0	0	0														481	154255689	154270416
1043	4930533B01Rik	1	0	0	0	0	75166		4930533B01Rik	chr2	113691053	113708550	-			MGI:1922416	miscRNA		RIKEN cDNA 4930533B01 gene	1029	113691053	113708550
1044	4930533N22Rik	1	0	0	0	0														1527	75030211	75075166
1045	4930533P14Rik	11.5	0	3.52356	0	23	75159	#FF0000,black	4930533P14Rik	chr1	96612057	96662573	-			MGI:1922409	miscRNA		RIKEN cDNA 4930533P14 gene	583	96612057	96662573
1046	4930538K18Rik	1	0	0	0	0	75180		4930538K18Rik	chr4	119205055	119218217	-	ENSMUSG00000028642	GO:0003674|GO:0005575|GO:0008150	MGI:1922430|Vega:OTTMUSG00000008917	protein-coding		RIKEN cDNA 4930538K18 gene	1504	119205055	119218217
1047	4930539C22Rik	1	0	0	0	0	75208		4930539C22Rik	chr3	134404143	134423635	-			MGI:1922458	miscRNA		RIKEN cDNA 4930539C22 gene	970	134404143	134423635
1048	4930539E08Rik	0.381443	8.40727	7.01681	183	221	207819	#87CEEB,black	4930539E08Rik	chr17	28896395	28915324	-	ENSMUSG00000048905	GO:0003674|GO:0005575|GO:0008150	MGI:1925441|Vega:OTTMUSG00000031642	protein-coding	9130014G02	RIKEN cDNA 4930539E08 gene	4594	28896395	28915233
1049	4930539J05Rik	1	0	0	0	0	319587		4930539J05Rik	chr3	135436221	135438665	-		GO:0003674|GO:0005575|GO:0008150	MGI:1922477	miscRNA	8030475D13Rik	RIKEN cDNA 4930539J05 gene	499	135436221	135438665
1050	4930539M17Rik	1	0	0	0	0	75149		4930539M17Rik	chr3	9061964	9071076	+			MGI:1922399	miscRNA		RIKEN cDNA 4930539M17 gene	848	9061964	9071076
1051	4930539N22Rik	1	0	0	0	0	75203		4930539N22Rik	chr3	13597139	13652865	-			MGI:1922453	miscRNA		RIKEN cDNA 4930539N22 gene	1077	13597139	13652865
1052	4930540M03Rik	1	0	0	0	0	78025		4930540M03Rik	chr9	15619857	15641220	+			MGI:1925275	miscRNA		RIKEN cDNA 4930540M03 gene	433	15619857	15641220
1053	4930542C21Rik	1	0	0	0	0	75175		4930542C21Rik	chr16	38017323	38054526	+			MGI:1922425	miscRNA		RIKEN cDNA 4930542C21 gene	954	38017323	38054526
1054	4930542D17Rik	1	0	0	0	0	75211		4930542D17Rik	chr16	50590503	50654166	+			MGI:1922461	miscRNA		RIKEN cDNA 4930542D17 gene	1362	50590503	50654166
1055	4930543E12Rik	1	0	0	0	0	75239		4930543E12Rik	chr7	113100236	113142023	-			MGI:1922489	miscRNA	4930545H14Rik	RIKEN cDNA 4930543E12 gene	1427	113100236	113142015
1056	4930543N07Rik	1	0	0	0	0														1117	138554242	138566994
1057	4930544D05Rik	1	0	0	0	0	668433		4930544D05Rik	chr11	70615894	70616890	+	ENSMUSG00000087279	GO:0003674|GO:0005575|GO:0008150	MGI:2148639|Vega:OTTMUSG00000006055	protein-coding		RIKEN cDNA 4930544D05 gene	653	70615894	70616798
1058	4930544G11Rik	1	0	0	0	0	67653		4930544G11Rik	chr6	65952571	65954014	+	ENSMUSG00000036463	GO:0000166|GO:0003674|GO:0005525|GO:0005575|GO:0008150|GO:0016020	MGI:1914903	protein-coding		RIKEN cDNA 4930544G11 gene	1444	65952571	65953364	11848|11852|11853|11854|11858|223881|23912|74194
1059	4930544M13Rik	1	0	0	0	0	75161		4930544M13Rik	chr13	114607228	114697822	+		GO:0003674|GO:0005575|GO:0008150	MGI:1922411	miscRNA		RIKEN cDNA 4930544M13 gene	1412	114607228	114697822
1060	4930545E07Rik	1	0	0	0	0	75162		4930545E07Rik	chr18	17568746	17580990	-			MGI:1922412	miscRNA		RIKEN cDNA 4930545E07 gene	862	17568746	17580990
1061	4930545H06Rik	1	0	0	0	0	75148		4930545H06Rik	chr10	68319065	68321142	-			MGI:1922398	miscRNA		RIKEN cDNA 4930545H06 gene	769	68319065	68321142
1062	4930545L23Rik	1	0	0	0	0	78805		4930545L23Rik	chr2	135169573	135215616	-			MGI:1926055	miscRNA		RIKEN cDNA 4930545L23 gene	2502	135169573	135215616
1063	4930546C10Rik	1	0	0	0	0	78931		4930546C10Rik	chr18	68889487	68951528	-		GO:0003674|GO:0005575|GO:0008150	MGI:1926181	miscRNA		RIKEN cDNA 4930546C10 gene	2322	68889487	68951528
1064	4930546K05Rik	1	0	0	0	0	78194		4930546K05Rik	chr9	42182238	42209231	-			MGI:1925444	miscRNA		RIKEN cDNA 4930546K05 gene	3539	42182238	42209231
1065	4930547E08Rik	1	0	0	0	0	78031		4930547E08Rik	chr2	103804452	103810622	-			MGI:1925281	miscRNA		RIKEN cDNA 4930547E08 gene	541	103804452	103810622
1066	4930547E14Rik	1	0	0	0	0	75145		4930547E14Rik	chr16	59636945	59672993	+			MGI:1922395	miscRNA		RIKEN cDNA 4930547E14 gene	549	59636945	59672993
1067	4930548G14Rik	1	0	0	0	0	75281		4930548G14Rik	chr15	46623305	46639858	+		GO:0003674|GO:0005575|GO:0008150	MGI:1922531	miscRNA		RIKEN cDNA 4930548G14 gene	1185	46623305	46639858
1068	4930548H24Rik	1	0	0	0	0	67656		4930548H24Rik	chr5	31485859	31488262	+	ENSMUSG00000029138	GO:0003674|GO:0005575|GO:0008150	MGI:1914906|Vega:OTTMUSG00000028277	protein-coding	AI427865	RIKEN cDNA 4930548H24 gene	1427	31485859	31488218	403180|625424|625464
1069	4930548J01Rik	1	0	0	0	0	78043		4930548J01Rik	chr17	4119446	4122102	-			MGI:1925293	miscRNA	1700113K09Rik	RIKEN cDNA 4930548J01 gene	731	4119446	4122102
1070	4930548K13Rik	1	0	0	0	0	75360		4930548K13Rik	chr4	26635820	26705449	-			MGI:1922610	miscRNA		RIKEN cDNA 4930548K13 gene	561	26635820	26705449
1071	4930549C01Rik	1	0	0	0	0	67663		4930549C01Rik	chr4	136610437	136613213	+	ENSMUSG00000036921	GO:0003674|GO:0005575|GO:0008150	MGI:1914913|Vega:OTTMUSG00000009705	protein-coding		RIKEN cDNA 4930549C01 gene	670	136610437	136613103
1072	4930549C15Rik	1	0	0	0	0														1267	26346710	26371748
1073	4930549G23Rik	0.113208	6.72792	3.58496	22	24	75286	#1E90FF,black	4930549G23Rik	chr18	67776033	67799943	-			MGI:1922536	miscRNA		RIKEN cDNA 4930549G23 gene	580	67776033	67799943
1074	4930550C14Rik	1	0	0	0	0	75311		4930550C14Rik	chr9	53405286	53432803	+	ENSMUSG00000005131	GO:0003674|GO:0005575|GO:0008150	MGI:1922561	protein-coding	AU017961	RIKEN cDNA 4930550C14 gene	1237	53405286	53432563
1075	4930550C17Rik	1	0	0	0	0														1411	56222224	56243940
1076	4930550L24Rik	1	0	0	0	0	75352		4930550L24Rik	chrX	58911461	58920304	+	ENSMUSG00000046180	GO:0003674|GO:0008150	MGI:1922602	protein-coding	mage-k1	RIKEN cDNA 4930550L24 gene	1572	58911461	58919845	107528|17137|17138|17139|17140|17141|17142|17144|17145|17146|17147|17984|212952|215641|236852|272790|27385|278167|434903|56191|629542|66647|70696|71967|74271|74279|74437|80884|94275
1077	4930552N02Rik	1	0	0	0	0	75367		4930552N02Rik	chr4	52814604	52828269	+			MGI:1922617	miscRNA		RIKEN cDNA 4930552N02 gene	1188	52814604	52828269
1078	4930552P12Rik	1	0	0	0	0	77594		4930552P12Rik	chr19	55640589	55702204	-		GO:0003674|GO:0005575|GO:0008150	MGI:1924844	miscRNA		RIKEN cDNA 4930552P12 gene	2496	55640589	55702204
1079	4930553C11Rik	1	0	0	0	0														793	39307703	39390225
1080	4930553E22Rik	1	0	0	0	0	75247		4930553E22Rik	chr16	84371143	84375505	+			MGI:1922497	miscRNA		RIKEN cDNA 4930553E22 gene	539	84371143	84375505
1081	4930554C24Rik	1	0	0	0	0	75253		4930554C24Rik	chr9	84774398	84784351	+			MGI:1922503	miscRNA		RIKEN cDNA 4930554C24 gene	1084	84774398	84784351
1082	4930554G24Rik	1	0	0	0	0														1603	14072103	14179041
1083	4930554H23Rik	1	0	0	0	0														2540	63344692	63444529
1084	4930554I06Rik	1	0	0	0	0														589	21104710	21105538
1085	4930555B11Rik	1	0	0	0	0	75279		4930555B11Rik	chr2	57181831	57188257	+			MGI:1922529	miscRNA		RIKEN cDNA 4930555B11 gene	1533	57181831	57188257
1086	4930555B12Rik	1	0	0	0	0														280	114926989	114928597
1087	4930555G01Rik	1	0	0	0	0	108978		4930555G01Rik	chr14	5050629	5059243	+	ENSMUSG00000096197	GO:0003674|GO:0005575|GO:0008150	MGI:1922055|Vega:OTTMUSG00000036249	protein-coding		RIKEN cDNA 4930555G01 gene	2065	5050629	5057878	100041019|100041139|100041317|100041964|100042182|626456|673676
1088	4930555G21Rik	1	0	0	0	0														538	53648585	53650081
1089	4930555K05Rik	1	0	0	0	0														544	73206091	73229100
1090	4930556C24Rik	1	0	0	0	0	75310		4930556C24Rik	chr16	85819211	85826772	+			MGI:1922560	miscRNA		RIKEN cDNA 4930556C24 gene	907	85819211	85826772
1091	4930556G01Rik	1	0	0	0	0	75332		4930556G01Rik	chr4	30664596	30855744	+			MGI:1922582	miscRNA		RIKEN cDNA 4930556G01 gene	891	30664596	30855744
1092	4930556J02Rik	1	0	0	0	0	75349		4930556J02Rik	chr14	61492688	61500382	+			MGI:1922599	miscRNA		RIKEN cDNA 4930556J02 gene	677	61492688	61500382
1093	4930556M19Rik	0.0254237	5.88264	0.584963	3	3	75259	#1E90FF,black	4930556M19Rik	chr15	10714836	10790123	+		GO:0003674|GO:0005575|GO:0008150	MGI:1922509	miscRNA	1700009D01Rik|C130022M03Rik	RIKEN cDNA 4930556M19 gene	4350	10714836	10790123
1094	4930556N09Rik	1	0	0	0	0	75301		4930556N09Rik	chr10	97035768	97061059	+		GO:0003674|GO:0005575|GO:0008150	MGI:1922551	miscRNA		RIKEN cDNA 4930556N09 gene	1015	97035768	97061059
1095	4930556N13Rik	1	0	0	0	0														1034	88851604	88881395
1096	4930557A04Rik	1	0	0	0	0	385317		4930557A04Rik	chrX	9849703	9850252	+	ENSMUSG00000048994	GO:0003674|GO:0005575|GO:0008150	MGI:1922521|Vega:OTTMUSG00000017465	protein-coding		RIKEN cDNA 4930557A04 gene	550	9849703	9850137
1097	4930557F10Rik	1	0	0	0	0														637	23276204	23313407
1098	4930557J02Rik	1	0	0	0	0	75357		4930557J02Rik	chr5	34118740	34135339	+			MGI:1922607	miscRNA		RIKEN cDNA 4930557J02 gene	1075	34118740	34135339
1099	4930557K07Rik	1	0	0	0	0														362	125010176	125049853
1100	4930558C23Rik	22	0	4.45943	0	44	67654	#FF0000,black	4930558C23Rik	chr3	95386458	95402841	-			MGI:1914904	miscRNA		RIKEN cDNA 4930558C23 gene	734	95386458	95402841
1101	4930558F17Rik	1	0	0	0	0														1572	11109800	11680823
1102	4930558G05Rik	1	0	0	0	0	75274		4930558G05Rik	chrX	129051524	129067146	+			MGI:1922524	miscRNA		RIKEN cDNA 4930558G05 gene	585	129051524	129067146
1103	4930558J18Rik	1	0	0	0	0	75323		4930558J18Rik	chr1	57359222	57377544	-		GO:0003674|GO:0005575|GO:0008150	MGI:1922573	miscRNA		RIKEN cDNA 4930558J18 gene	2052	57359222	57377544
1104	4930558K02Rik	1	0	0	0	0	75368		4930558K02Rik	chr1	161942089	161979636	-	ENSMUSG00000086277	GO:0003674|GO:0005575|GO:0008150	MGI:1922618|Vega:OTTMUSG00000029467	protein-coding		RIKEN cDNA 4930558K02 gene	1164	161942089	161979506
1105	4930559C10Rik	1	0	0	0	0														650	93416457	93444823
1106	4930562C15Rik	1	0	0	0	0	78809		4930562C15Rik	chr16	4835416	4867691	+	ENSMUSG00000022518	GO:0003674|GO:0005575|GO:0008150	MGI:1926059	protein-coding		RIKEN cDNA 4930562C15 gene	3829	4835416	4867473
1107	4930562F07Rik	1	0	0	0	0	75255		4930562F07Rik	chr1	160074735	160077985	-		GO:0003674|GO:0005575|GO:0008150	MGI:1922505	miscRNA		RIKEN cDNA 4930562F07 gene	887	160074735	160077985
1108	4930563D23Rik	1	0	0	0	0	75328		4930563D23Rik	chr16	92318763	92321441	-	ENSMUSG00000051728	GO:0003674|GO:0005575|GO:0008150	MGI:1922578	protein-coding		RIKEN cDNA 4930563D23 gene	2679	92318763	92321398
1109	4930563E18Rik	1	0	0	0	0	75370		4930563E18Rik	chr18	10706860	10711832	+		GO:0003674|GO:0005575|GO:0008150	MGI:1922620	miscRNA		RIKEN cDNA 4930563E18 gene	1553	10706860	10711832
1110	4930563E22Rik	1	0	0	0	0	75304		4930563E22Rik	chr11	72215138	72218450	+		GO:0003674|GO:0005575|GO:0008150	MGI:1922554	protein-coding		RIKEN cDNA 4930563E22 gene	3313	72215138	72215720
1111	4930563F08Rik	1	0	0	0	0	75369		4930563F08Rik	chr5	131880269	131883768	+		GO:0003674|GO:0005575|GO:0008150	MGI:1922619	miscRNA		RIKEN cDNA 4930563F08 gene	515	131880269	131883768
1112	4930563H07Rik	1	0	0	0	0														628	48986616	48999616
1113	4930563M20Rik	1	0	0	0	0	78213		4930563M20Rik	chr8	116781712	116801412	-			MGI:1925463	miscRNA		RIKEN cDNA 4930563M20 gene	558	116781712	116801412
1114	4930563M21Rik	1	0	0	0	0														792	55962589	55980888
1115	4930564B18Rik	1	0	0	0	0	75272		4930564B18Rik	chr14	75642259	75667137	+	ENSMUSG00000022002	GO:0003674|GO:0005575|GO:0008150	MGI:1922522	protein-coding		RIKEN cDNA 4930564B18 gene	869	75642259	75667019
1116	4930564C03Rik	1	0	0	0	0	75341		4930564C03Rik	chr17	44879704	44880885	-		GO:0003674|GO:0005575|GO:0008150	MGI:1922591	protein-coding		RIKEN cDNA 4930564C03 gene	1182	44879704	44880288
1117	4930564D02Rik	1	0	0	0	0	75269		4930564D02Rik	chr3	105066844	105078806	+	ENSMUSG00000051788	GO:0003674|GO:0005575|GO:0008150	MGI:1922519	protein-coding		RIKEN cDNA 4930564D02 gene	737	105066844	105078583
1118	4930565D16Rik	1	0	0	0	0	75309		4930565D16Rik	chr3	84349376	84379921	-			MGI:1922559	miscRNA		RIKEN cDNA 4930565D16 gene	1112	84349376	84379921
1119	4930565N06Rik	1	0	0	0	0	68306		4930565N06Rik	chr16	36880519	36897189	-			MGI:1915556	miscRNA	4930428L02Rik	RIKEN cDNA 4930565N06 gene	2416	36880519	36897189
1120	4930567H12Rik	1	0	0	0	0	75930		4930567H12Rik	chr8	125584638	125625605	+			MGI:1923181	miscRNA	4930579P07Rik	RIKEN cDNA 4930567H12 gene	955	125584638	125616670
1121	4930567H17Rik	1	0	0	0	0	619303		4930567H17Rik	chrX	70393901	70394740	-	ENSMUSG00000073141	GO:0003674|GO:0005575|GO:0008150	MGI:3588249	protein-coding		RIKEN cDNA 4930567H17 gene	840	70393901	70394685	434768|66716|75273
1122	4930567J20Rik	1	0	0	0	0	78221		4930567J20Rik	chr16	71249904	71267176	+			MGI:1925471	miscRNA		RIKEN cDNA 4930567J20 gene	709	71249904	71267176
1123	4930567K12Rik	1	0	0	0	0														1281	92092206	92119511
1124	4930567K20Rik	1	0	0	0	0	78056		4930567K20Rik	chr10	10748930	10758131	+			MGI:1925306	miscRNA	1700038H22Rik	RIKEN cDNA 4930567K20 gene	444	10751046	10758131
1125	4930568D16Rik	1	0	0	0	0	75859		4930568D16Rik	chr2	35354218	35367729	-	ENSMUSG00000026882	GO:0003674|GO:0005575|GO:0008150|GO:0016740|GO:0016757	MGI:1923109|Vega:OTTMUSG00000012256	protein-coding		RIKEN cDNA 4930568D16 gene	1227	35354218	35367729	14594|215493|227671|71103|74854|80908
1126	4930568E12Rik	1.5	0	0.584963	0	3	78219		4930568E12Rik	chr9	13091267	13105855	-			MGI:1925469	miscRNA		RIKEN cDNA 4930568E12 gene	781	13091267	13105855
1127	4930568G15Rik	1	0	0	0	0	75857		4930568G15Rik	chr1	165066617	165091930	-			MGI:1923107	miscRNA		RIKEN cDNA 4930568G15 gene	998	165066617	165091930
1128	4930570G19Rik	1	0	0	0	0	329782		4930570G19Rik	chr3	156546753	156561746	-		GO:0003674|GO:0005575|GO:0008150	MGI:1923158	miscRNA	C630015G22	RIKEN cDNA 4930570G19 gene	4170	156546753	156561746
1129	4930571K23Rik	1	0	0	0	0	75861		4930571K23Rik	chr7	125368861	125371013	+	ENSMUSG00000090457	GO:0003674|GO:0005575|GO:0008150	MGI:1923111	protein-coding	AI428146	RIKEN cDNA 4930571K23 gene	2153	125368861	125369480
1130	4930571O06Rik	1	0	0	0	0														418	113517282	113550808
1131	4930572K03Rik	1	0	0	0	0	75916		4930572K03Rik	chr5	127170565	127184356	+			MGI:1923166	miscRNA		RIKEN cDNA 4930572K03 gene	931	127170565	127184356
1132	4930572O03Rik	1	0	0	0	0	381715		4930572O03Rik	chr5	15652288	15657057	-		GO:0003674|GO:0005575|GO:0008150	MGI:2441686	pseudo		spermatogenesis associated glutamate (E)-rich protein pseudogene	1167	15652288	15657059
1133	4930572O13Rik	1	0	0	0	0	75862		4930572O13Rik	chr14	25139795	25143241	-			MGI:1923112	miscRNA		RIKEN cDNA 4930572O13 gene	774	25139795	25143241
1134	4930573O16Rik	1	0	0	0	0	78049		4930573O16Rik	chr2	52291002	52315240	+			MGI:1925299	miscRNA		RIKEN cDNA 4930573O16 gene	407	52291002	52315240
1135	4930577N17Rik	1	0	0	0	0	67746		4930577N17Rik	chr3	51276761	51278383	+			MGI:1914996	protein-coding		RIKEN cDNA 4930577N17 gene	1647	51276761	51278407
1136	4930578C19Rik	1	0	0	0	0	75905		4930578C19Rik	chrX	18414881	18461274	-	ENSMUSG00000037358	GO:0003674|GO:0005575|GO:0005576|GO:0008150	MGI:1923155|Vega:OTTMUSG00000017027	protein-coding		RIKEN cDNA 4930578C19 gene	1799	18418427	18461262	68861
1137	4930578E11Rik	1	0	0	0	0	78058		4930578E11Rik	chr18	29396716	29496416	-		GO:0003674|GO:0005575|GO:0008150	MGI:1925308	miscRNA		RIKEN cDNA 4930578E11 gene	2140	29396716	29496416
1138	4930578I06Rik	1	0	0	0	0	67750		4930578I06Rik	chr14	63971081	63987780	-	ENSMUSG00000021961	GO:0003674|GO:0005575|GO:0008150	MGI:1915000	protein-coding	AI429111	RIKEN cDNA 4930578I06 gene	1033	63971122	63987747
1139	4930578M01Rik	1	0	0	0	0	75951		4930578M01Rik	chr15	98985965	98989281	+		GO:0003674|GO:0005575|GO:0008150	MGI:1923201	miscRNA	3010001K12Rik	RIKEN cDNA 4930578M01 gene	907	98985965	98989281
1140	4930578N18Rik	1	0	0	0	0	78215		4930578N18Rik	chr16	76122613	76156086	+		GO:0003674|GO:0005575|GO:0008150	MGI:1925465	miscRNA		RIKEN cDNA 4930578N18 gene	511	76122613	76156086
1141	4930579F01Rik	1	0	0	0	0	67741		4930579F01Rik	chr3	138164135	138186713	-	ENSMUSG00000012042	GO:0003674|GO:0005575|GO:0008150	MGI:1914991	protein-coding		RIKEN cDNA 4930579F01 gene	1715	138164135	138186713
1142	4930579G18Rik	0.398249	9.42101	8.09276	407	408	75913	#87CEEB,black	4930579G18Rik	chr14	54650511	54655100	+			MGI:1923163	miscRNA		RIKEN cDNA 4930579G18 gene	1461	54650511	54655100
1143	4930579G24Rik	1	0	0	0	0	75939		4930579G24Rik	chr3	79629079	79632819	+	ENSMUSG00000027811	GO:0003674|GO:0005575|GO:0008150	MGI:1923189|Vega:OTTMUSG00000029418	protein-coding		RIKEN cDNA 4930579G24 gene	1969	79629079	79631284
1144	4930579H20Rik	1	0	0	0	0														1516	27389866	27397225
1145	4930579J19Rik	1	0	0	0	0														851	38460241	38461793
1146	4930579K19Rik	1	0	0	0	0	75881		4930579K19Rik	chr9	98562229	98563611	-		GO:0003674|GO:0005575|GO:0008150	MGI:1923131	miscRNA		RIKEN cDNA 4930579K19 gene	1152	98562460	98563611
1147	4930579P08Rik	1	0	0	0	0														1227	116729253	116739760
1148	4930581F22Rik	1	0	0	0	0	78934		4930581F22Rik	chr9	35116728	35130922	+		GO:0003674|GO:0005575|GO:0008150	MGI:1926184	miscRNA		RIKEN cDNA 4930581F22 gene	2402	35116728	35130922
1149	4930583K01Rik	1	0	0	0	0	67745		4930583K01Rik	chr7	118243907	118245551	+		GO:0003674|GO:0005575|GO:0008150	MGI:1914995	miscRNA		RIKEN cDNA 4930583K01 gene	883	118243907	118245551
1150	4930583P06Rik	1	0	0	0	0	75946		4930583P06Rik	chr2	124217679	124222358	-			MGI:1923196	miscRNA		RIKEN cDNA 4930583P06 gene	733	124217679	124222358
1151	4930584F24Rik	1	0	0	0	0	75942		4930584F24Rik	chr5	26460070	26493314	-		GO:0003674|GO:0005575|GO:0008150	MGI:1923192	miscRNA	1700001J09Rik|4930522C06Rik	RIKEN cDNA 4930584F24 gene	1188	26460070	26493314
1152	4930586N03Rik	13.5	0	3.75489	0	27		#FF0000,black												881	23313525	23385799
1153	4930587E11Rik	1	0	0	0	0														983	102266100	102336676
1154	4930590J08Rik	1	0	0	0	0	381798		4930590J08Rik	chr6	91904233	91950725	+	ENSMUSG00000034063	GO:0003674|GO:0005737|GO:0008150|GO:0016020|GO:0016021	MGI:2685917	protein-coding	Gm1071	RIKEN cDNA 4930590J08 gene	3395	91904233	91950640
1155	4930590L20Rik	1	0	0	0	0	75910		4930590L20Rik	chr1	140570176	140656402	-			MGI:1923160	miscRNA		RIKEN cDNA 4930590L20 gene	551	140570176	140656402
1156	4930591A17Rik	1	0	0	0	0	68175		4930591A17Rik	chr2	179414936	179416880	+	ENSMUSG00000039138	GO:0003674|GO:0005575|GO:0008150	MGI:1915425|Vega:OTTMUSG00000016215	protein-coding		RIKEN cDNA 4930591A17 gene	735	179414936	179416774
1157	4930591E09Rik	1	0	0	0	0														486	38175774	38181903
1158	4930592A05Rik	1	0	0	0	0	75880		4930592A05Rik	chr15	33593881	33653436	-			MGI:1923130	miscRNA		RIKEN cDNA 4930592A05 gene	1006	33593881	33653436
1159	4930592I03Rik	1	0	0	0	0	75853		4930592I03Rik	chr18	82918405	82920560	-		GO:0003674|GO:0005575|GO:0008150	MGI:1923103	miscRNA		RIKEN cDNA 4930592I03 gene	987	82918405	82920560
1160	4930593A02Rik	10	0	3.32193	0	20	71301	#FF0000,black	4930593A02Rik	chr3	58692589	58797331	+		GO:0003674|GO:0005575|GO:0008150	MGI:1923132	miscRNA	4933440I01Rik	RIKEN cDNA 4930593A02 gene	938	58692589	58788524
1161	4930593C16Rik	1	0	0	0	0	78060		4930593C16Rik	chr9	120924455	120930802	-			MGI:1925310	miscRNA		RIKEN cDNA 4930593C16 gene	583	120924455	120930802
1162	4930594C11Rik	1	0	0	0	0	77633		4930594C11Rik	chr1	37485851	37488605	-			MGI:1924883	pseudo		G1 to S phase transition pseudogene	2755	37485851	37488605
1163	4930594O21Rik	1	0	0	0	0														1139	37609891	37615276
1164	4930595D18Rik	1	0	0	0	0														818	111159850	111184491
1165	4930595M18Rik	1	0	0	0	0	245492		4930595M18Rik	chrX	81419575	81458122	-	ENSMUSG00000060673	GO:0003674|GO:0005575|GO:0008150|GO:0046872	MGI:3045300|Vega:OTTMUSG00000017894	protein-coding		RIKEN cDNA 4930595M18 gene	2645	81419575	81458002	108014|110809|14105|20382|20383|20384|225027|272009|57317|67996
1166	4930596D02Rik	1	0	0	0	0	239036		4930596D02Rik	chr14	35809486	35811978	-	ENSMUSG00000041068	GO:0003674|GO:0005575|GO:0008150	MGI:3588288	protein-coding		RIKEN cDNA 4930596D02 gene	1162	35809486	35811947	100041548|100041554|100041566|100041578|218921|231885|622306|622924|623198|67410|69282|69396|71162|76658
1167	4930596I21Rik	1	0	0	0	0														460	138977657	138979246
1168	4930597A21Rik	1	0	0	0	0														698	44586317	44591229
1169	4930597G03Rik	1	0	0	0	0	75377		4930597G03Rik	chr14	51317335	51345489	-			MGI:1922627	miscRNA		RIKEN cDNA 4930597G03 gene	1140	51317335	51345489
1170	4930598F16Rik	1	0	0	0	0	75381		4930598F16Rik	chr1	95701184	95716518	-			MGI:1922631	miscRNA		RIKEN cDNA 4930598F16 gene	761	95701184	95716518
1171	4930599N23Rik	1	0	0	0	0	75379		4930599N23Rik	chr6	39118473	39148312	+			MGI:1922629	miscRNA		RIKEN cDNA 4930599N23 gene	880	39118473	39148312
1172	4931402G19Rik	1	0	0	0	2	70933		4931402G19Rik	chr2	120455698	120469367	-			MGI:1918183	miscRNA		RIKEN cDNA 4931402G19 gene	2258	120455698	120469367
1173	4931403E22Rik	1	0	0	0	0	70942		4931403E22Rik	chr19	26768801	26823907	-			MGI:1918192	miscRNA		RIKEN cDNA 4931403E22 gene	668	26768801	26823907
1174	4931403G20Rik	1	0	0	0	0	70934		4931403G20Rik	chr12	69843686	69853671	+		GO:0003674|GO:0005575|GO:0008150	MGI:1918184	miscRNA		RIKEN cDNA 4931403G20 gene	1852	69843686	69853671
1175	4931406B18Rik	1	0	0	0	1	74054		4931406B18Rik	chr7	43492044	43505938	-	ENSMUSG00000013353	GO:0003674|GO:0005575|GO:0008150	MGI:1921304|Vega:OTTMUSG00000036021	protein-coding	4930538L19Rik	RIKEN cDNA 4931406B18 gene	3970	43492044	43505938
1176	4931406C07Rik	0.846622	12.5882	12.348	3910	7101	70984		4931406C07Rik	chr9	15283337	15306448	-	ENSMUSG00000031938	GO:0003674|GO:0005634|GO:0008150|GO:0016787|GO:0046872	MGI:1918234	protein-coding		RIKEN cDNA 4931406C07 gene	2981	15283337	15306448
1177	4931406H21Rik	1	0	0	0	0	77592		4931406H21Rik	chr14	25586804	25590661	+			MGI:1924842	miscRNA		RIKEN cDNA 4931406H21 gene	3858	25586804	25590661
1178	4931406P16Rik	1.81988	9.33092	10.1948	378	1632	233103	#FFA07A,black	4931406P16Rik	chr7	34236714	34313547	-	ENSMUSG00000066571	GO:0003674|GO:0005575|GO:0008150	MGI:1924311|Vega:OTTMUSG00000008390	protein-coding	AA553327|mKIAA0355	RIKEN cDNA 4931406P16 gene	5808	34236714	34285196
1179	4931408C20Rik	1	0	0	0	0	210940		4931408C20Rik	chr1	26681801	26687460	-	ENSMUSG00000073722	GO:0003674|GO:0005575|GO:0008150	MGI:3588222|Vega:OTTMUSG00000039939	protein-coding		RIKEN cDNA 4931408C20 gene	4331	26681801	26687426	210962|380845|380882|667693
1180	4931408D14Rik	1	0	0	0	0	77059		4931408D14Rik	chr19	37258426	37264095	-			MGI:1924309	miscRNA		RIKEN cDNA 4931408D14 gene	3240	37258426	37264095
1181	4931409K22Rik	0.428818	10.1787	8.9571	706	706	231045	#87CEEB,black	4931409K22Rik	chr5	24543434	24555469	-	ENSMUSG00000038199	GO:0000166|GO:0003674|GO:0005524|GO:0005575|GO:0008150	MGI:3045319	protein-coding	Iqca1l|Iqca1p1	RIKEN cDNA 4931409K22 gene	3160	24543434	24555382	50850|60344|60530|668225|74918
1182	4931414P19Rik	1	0	0	0	0	74359		4931414P19Rik	chr14	54583663	54605908	-	ENSMUSG00000022179	GO:0003674|GO:0005575|GO:0005576|GO:0008150	MGI:1921609	protein-coding		RIKEN cDNA 4931414P19 gene	2585	54583663	54605908
1183	4931417E11Rik	1	0	0	0	0	66740		4931417E11Rik	chr6	73436965	73471021	-	ENSMUSG00000056197	GO:0003674|GO:0005575|GO:0008150	MGI:1913990	protein-coding		RIKEN cDNA 4931417E11 gene	1095	73468573	73469564	104771
1184	4931419H13Rik	1	0	0	0	0	70970		4931419H13Rik	chr3	55055242	55084002	+			MGI:1918220	miscRNA		RIKEN cDNA 4931419H13 gene	973	55055242	55084002
1185	4931420L22Rik	1	0	0	0	0	70972		4931420L22Rik	chr16	71131076	71139029	+			MGI:1918222	miscRNA		RIKEN cDNA 4931420L22 gene	774	71131076	71139029
1186	4931423N10Rik	1	0	0	0	0	70981		4931423N10Rik	chr2	23207476	23267129	+	ENSMUSG00000026774	GO:0003674|GO:0005575|GO:0008150	MGI:1918231|Vega:OTTMUSG00000012055	protein-coding		RIKEN cDNA 4931423N10 gene	1842	23207476	23266772	100040599|100861668|232339|241943|626415|67575|70952|75196|76389
1187	4931428F04Rik	0.0544218	6.19967	2	6	8	74356	#1E90FF,black	4931428F04Rik	chr8	105280409	105289528	-	ENSMUSG00000014837	GO:0003674|GO:0005575|GO:0008150	MGI:1921606	protein-coding	AI426165|Kiaa0895l	RIKEN cDNA 4931428F04 gene	3553	105280409	105289528	68283
1188	4931428L18Rik	0.411168	6.62205	5.33985	17	80	70988	#87CEEB,black	4931428L18Rik	chr1	31141078	31222656	-		GO:0003674|GO:0005575|GO:0008150	MGI:1918238	miscRNA	4930563O14Rik	RIKEN cDNA 4931428L18 gene	1094	31141078	31222656
1189	4931429I11Rik	0.208995	7.56224	5.30378	78	78	70989	#00BFFF,black	4931429I11Rik	chr9	40894849	40964112	-	ENSMUSG00000032023	GO:0003674|GO:0005575|GO:0008150	MGI:1918239|Vega:OTTMUSG00000034173	protein-coding	BB239335	RIKEN cDNA 4931429I11 gene	3068	40894849	40964112
1190	4931429L15Rik	1	0	0	0	0	74361		4931429L15Rik	chr9	46303361	46319986	-	ENSMUSG00000056617	GO:0003674|GO:0005575|GO:0008150	MGI:1921611|Vega:OTTMUSG00000034715	protein-coding		RIKEN cDNA 4931429L15 gene	2037	46303361	46319986
1191	4931429P17Rik	7.09184	5.61471	8.44087	2	507	70971	#FF4500,black	4931429P17Rik	chr13	47960330	48018608	-		GO:0003674|GO:0005575|GO:0008150	MGI:1918221	miscRNA		RIKEN cDNA 4931429P17 gene	2012	47960330	48018608
1192	4931430N09Rik	1	0	0	0	0	74363		4931430N09Rik	chr6	118880158	118885543	+			MGI:1921613	miscRNA		RIKEN cDNA 4931430N09 gene	2166	118880158	118885543
1193	4931431B13Rik	1	0	0	0	0	70973		4931431B13Rik	chr7	128192050	128203328	-			MGI:1918223	miscRNA	1700108I23Rik|AA536668	RIKEN cDNA 4931431B13 gene	473	128192050	128203328
1194	4931431C16Rik	1	0	0	0	0	74364		4931431C16Rik	chr5	35581227	35588763	-		GO:0003674|GO:0005575|GO:0008150	MGI:1921614	miscRNA		RIKEN cDNA 4931431C16 gene	2735	35581227	35588763
1195	4931431F19Rik	1	0	0	0	0	70980		4931431F19Rik	chr7	104127913	104129823	-	ENSMUSG00000055643	GO:0003674|GO:0005739|GO:0008150	MGI:1918230|Vega:OTTMUSG00000019039	protein-coding		RIKEN cDNA 4931431F19 gene	1911	104127913	104129615	244178|244179|54609|56085|94232
1196	4931440F15Rik	1	0	0	0	0	216622		4931440F15Rik	chr11	29822395	29825668	-	ENSMUSG00000078157	GO:0003674|GO:0005575|GO:0005737|GO:0008150	MGI:2441689|Vega:OTTMUSG00000005337	protein-coding	Fem1ab	RIKEN cDNA 4931440F15 gene	3274	29822395	29825455	14154|14155|225187|240263|77480
1197	4931440J10Rik	1	0	0	0	0	71000		4931440J10Rik	chr14	62760501	62830126	+		GO:0003674|GO:0005575|GO:0008150	MGI:1918250	miscRNA		RIKEN cDNA 4931440J10 gene	891	62760501	62830126
1198	4931440P22Rik	1.09284	10.7645	10.8925	1056	2655	71004		4931440P22Rik	chr3	65507257	65529414	-		GO:0003674|GO:0005575|GO:0008150	MGI:1918254	miscRNA		RIKEN cDNA 4931440P22 gene	1859	65527485	65529414
1199	4932411E22Rik	1	0	0	0	0	214604		4932411E22Rik	chr11	89390223	89418948	-	ENSMUSG00000047490	GO:0003674|GO:0005575|GO:0008150	MGI:3045332|Vega:OTTMUSG00000001320	protein-coding		RIKEN cDNA 4932411E22 gene	2665	89390223	89418880
1200	4932411N23Rik	1	0	0	0	0	237029		4932411N23Rik	chrX	126812462	126834004	-	ENSMUSG00000058670	GO:0003674|GO:0003677|GO:0005575|GO:0008150	MGI:3045322	protein-coding		RIKEN cDNA 4932411N23 gene	3634	126812462	126834004	22130|23857
1201	4932412D23Rik	1	0	0	0	0	75722		4932412D23Rik	chr16	42725702	42875762	-			MGI:1922972	miscRNA	ENSMUSG00000075070|Gm10809	RIKEN cDNA 4932412D23 gene	4820	42725702	42875762
1202	4932413F04Rik	1	0	0	0	0	319215		4932413F04Rik	chr9	103557090	103565891	+			MGI:2441690	miscRNA		RIKEN cDNA 4932413F04 gene	2765	103557090	103565891
1203	4932414J04Rik	1	0	0	0	0	237694		4932414J04Rik	chr11	21494730	21511180	-			MGI:3605619	miscRNA		RIKEN cDNA 4932414J04 gene	3061	21494730	21511180
1204	4932414N04Rik	1	0	0	0	0	75721		4932414N04Rik	chr2	68657884	68748465	+	ENSMUSG00000079324	GO:0003674|GO:0005575|GO:0008150	MGI:1922971	protein-coding		RIKEN cDNA 4932414N04 gene	3643	68657884	68748369
1205	4932415M13Rik	1	0	0	0	0	211496		4932415M13Rik	chr17	53723751	53725733	+	ENSMUSG00000062036	GO:0003674|GO:0005575|GO:0008150	MGI:3608328	miscRNA		RIKEN cDNA 4932415M13 gene	3063	53716509	53733843	382395|627035
1206	4932416H05Rik	1	0	0	0	0	654409		4932416H05Rik	chr2	129798369	129801459	-			MGI:3606162	miscRNA		RIKEN cDNA 4932416H05 gene	3091	129798369	129801459
1207	4932416K20Rik	1	0	0	0	0	442809		4932416K20Rik	chr8	104795237	104798792	+			MGI:3045271	protein-coding		RIKEN cDNA 4932416K20 gene	3556	104795237	104798427
1208	4932418E24Rik	1	0	0	0	0	329366		4932418E24Rik	chr2	26271647	26294557	-	ENSMUSG00000048038	GO:0003674|GO:0005575|GO:0008150	MGI:3045295|Vega:OTTMUSG00000012732	protein-coding		RIKEN cDNA 4932418E24 gene	3147	26271647	26294383
1209	4932429P05Rik	1	0	0	0	0	245509		4932429P05Rik	chrX	89752268	89755491	+	ENSMUSG00000079513	GO:0003674|GO:0005575|GO:0008150	MGI:3588287|Vega:OTTMUSG00000017951	protein-coding		RIKEN cDNA 4932429P05 gene	3093	89752268	89754921	104570|245511|68734
1210	4932435O22Rik	1	0	0	0	0	319819		4932435O22Rik	chr11	114344526	114749749	-			MGI:2442791	miscRNA		RIKEN cDNA 4932435O22 gene	3402	114413405	114448860
1211	4932438A13Rik	0.44898	5.61471	4.45943	2	44	229227	#87CEEB,black	4932438A13Rik	chr3	36863106	37053033	+	ENSMUSG00000037270	GO:0001558|GO:0003674|GO:0005634|GO:0005739|GO:0006629|GO:0007283|GO:0009235|GO:0016020|GO:0016021|GO:0019915|GO:0045444|GO:0051647|GO:0060612	MGI:2444631|Vega:OTTMUSG00000006539	protein-coding	4732443H21|B830039D19Rik|D630029K19Rik|FSA|Kiaa1109|RP23-243E17.1|Tweek	RIKEN cDNA 4932438A13 gene	15883	36863106	37052540
1212	4932438H23Rik	1	0	0	0	0	74387		4932438H23Rik	chr16	91053935	91069145	-	ENSMUSG00000039851	GO:0003674|GO:0005575|GO:0008150	MGI:1921637|Vega:OTTMUSG00000019968	protein-coding	4931406G06Rik|AI550392	RIKEN cDNA 4932438H23 gene	2684	91053935	91069145
1213	4932441J04Rik	1	0	0	0	0	319216		4932441J04Rik	chr5	57570084	57720201	-		GO:0003674|GO:0005575|GO:0008150	MGI:2441691	miscRNA		RIKEN cDNA 4932441J04 gene	726	57570084	57717919
1214	4932443I19Rik	1	0	0	0	0	403185		4932443I19Rik	chr8	13705889	13743066	+	ENSMUSG00000090336	GO:0003674|GO:0005575|GO:0008150	MGI:2685952	protein-coding	A230061C02Rik|Gm1106	RIKEN cDNA 4932443I19 gene	781	13705889	13742660
1215	4932702P03Rik	1	0	0	0	0	73326		4932702P03Rik	chr13	24905600	24911780	+			MGI:1921673	miscRNA	1700047I16Rik	RIKEN cDNA 4932702P03 gene	690	24905600	24911780
1216	4933400A11Rik	1	0	0	0	0	66747		4933400A11Rik	chrX	169776378	169779635	-		GO:0003674|GO:0003779|GO:0005575|GO:0008150	MGI:1913997	pseudo		capping protein (actin filament) muscle Z-line, alpha 1 pseudogene	1230	169776378	169779635
1217	4933400B14Rik	1	0	0	0	0	71052		4933400B14Rik	chr17	89320227	89327333	+			MGI:1918302	miscRNA		RIKEN cDNA 4933400B14 gene	978	89320227	89327333
1218	4933400C23Rik	1	0	0	0	0														1708	92718716	92795711
1219	4933400F21Rik	1	0	0	0	0	74403		4933400F21Rik	chr1	89676507	89683892	-			MGI:1921653	miscRNA	1700091C04Rik|4930565K10Rik	RIKEN cDNA 4933400F21 gene	3611	89676507	89683892
1220	4933400L20Rik	1	0	0	0	0	71058		4933400L20Rik	chr8	103603799	103680382	+			MGI:1918308	miscRNA		RIKEN cDNA 4933400L20 gene	868	103603799	103680382
1221	4933401B06Rik	1	0	0	0	0	71011		4933401B06Rik	chrX	107542582	107543800	+			MGI:1918261	pseudo		GLE1 RNA export mediator pseudogene	1219	107542582	107543800
1222	4933401D09Rik	1	0	0	0	0	71008		4933401D09Rik	chr17	15631788	15641102	+			MGI:1918258	miscRNA		RIKEN cDNA 4933401D09 gene	1325	15631788	15641102
1223	4933401H06Rik	1	0	0	0	0	71038		4933401H06Rik	chr3	135833694	135840269	-			MGI:1918288	miscRNA		RIKEN cDNA 4933401H06 gene	937	135833694	135840269
1224	4933402C06Rik	1	0	0	0	0	71029		4933402C06Rik	chr7	40674737	40691260	+			MGI:1918279	miscRNA		RIKEN cDNA 4933402C06 gene	1000	40674737	40691260
1225	4933402D24Rik	1	0	0	0	0	74426		4933402D24Rik	chr1	63754909	63769267	-	ENSMUSG00000025961	GO:0003674|GO:0005575|GO:0008150	MGI:1921676|Vega:OTTMUSG00000013922	protein-coding		RIKEN cDNA 4933402D24 gene	1756	63754909	63769205
1226	4933402E13Rik	1	0	0	0	0	74437		4933402E13Rik	chrX	62283499	62292078	+	ENSMUSG00000045330	GO:0003674|GO:0005575|GO:0008150	MGI:1921687|Vega:OTTMUSG00000017596	protein-coding		RIKEN cDNA 4933402E13 gene	2025	62283499	62291665	107528|17137|17138|17139|17140|17141|17142|17144|17145|17146|17147|17984|212952|215641|236852|272790|27385|278167|434903|56191|629542|66647|70696|71967|74271|74279|75352|80884|94275
1227	4933402J07Rik	1	0	0	0	0	330820		4933402J07Rik	chr8	87563907	87589197	+	ENSMUSG00000069971	GO:0003674|GO:0005575|GO:0008150	MGI:3607717|Vega:OTTMUSG00000030586	protein-coding		RIKEN cDNA 4933402J07 gene	1023	87563907	87589096
1228	4933402J10Rik	1	0	0	0	0	71057		4933402J10Rik	chr5	59963119	59986002	-			MGI:1918307	miscRNA		RIKEN cDNA 4933402J10 gene	1176	59963119	59986002
1229	4933402J15Rik	1	0	0	0	0	74425		4933402J15Rik	chr14	74355527	74369741	+			MGI:1921675	miscRNA		RIKEN cDNA 4933402J15 gene	1660	74355527	74369741
1230	4933402N03Rik	1	0	0	0	0	233918		4933402N03Rik	chr7	131138347	131146283	-	ENSMUSG00000013668	GO:0003674|GO:0005575|GO:0008150	MGI:1914681|Vega:OTTMUSG00000036750	protein-coding	4930412O05	RIKEN cDNA 4933402N03 gene	1161	131138347	131146261
1231	4933402N22Rik	11	0	3.45943	0	22	545732	#FF0000,black	4933402N22Rik	chr5	11918043	11922804	+	ENSMUSG00000067848	GO:0003674|GO:0005575|GO:0008150	MGI:3703021|Vega:OTTMUSG00000036530	protein-coding		RIKEN cDNA 4933402N22 gene	1108	11918043	11922804	224318|623898|71026
1232	4933402P03Rik	1	0	0	0	0	108803		4933402P03Rik	chr11	69816566	69818440	-	ENSMUSG00000044084	GO:0003674|GO:0005575|GO:0008150|GO:0016020|GO:0016021	MGI:1918293|Vega:OTTMUSG00000005996	protein-coding	RP23-422L16.21	RIKEN cDNA 4933402P03 gene	1615	69816566	69818397
1233	4933403O08Rik	1	0	0	0	0	71030		4933403O08Rik	chrX	112239049	112243852	+		GO:0003674|GO:0005575|GO:0008150	MGI:1918280	protein-coding		RIKEN cDNA 4933403O08 gene	1520	112239049	112243678
1234	4933404G15Rik	1	0	0	0	0	74066		4933404G15Rik	chr16	16707687	16718121	-			MGI:1921316	miscRNA	4933401J20Rik	RIKEN cDNA 4933404G15 gene	1583	16707687	16718121
1235	4933404K08Rik	1	0	0	0	0	74061		4933404K08Rik	chr13	23278350	23282267	+			MGI:1921311	miscRNA		RIKEN cDNA 4933404K08 gene	1434	23278350	23282267
1236	4933404K13Rik	1	0	0	0	0														831	43825907	43833301
1237	4933404O12Rik	1	0	0	0	0	66752		4933404O12Rik	chr5	136919146	136937109	+		GO:0003674|GO:0005575|GO:0008150	MGI:1914002	miscRNA	AW494809	RIKEN cDNA 4933404O12 gene	3970	136919146	136937109
1238	4933405D12Rik	1	0	0	0	0	74057		4933405D12Rik	chr3	122882592	122924116	-		GO:0003674|GO:0005575|GO:0008150	MGI:1921307	miscRNA		RIKEN cDNA 4933405D12 gene	768	122882592	122924116
1239	4933405E24Rik	1	0	0	0	0	71056		4933405E24Rik	chr11	54177772	54213288	-			MGI:1918306	miscRNA		RIKEN cDNA 4933405E24 gene	1081	54177772	54213288
1240	4933405L10Rik	2	0	1	0	4	71046		4933405L10Rik	chr8	105708303	105710168	+	ENSMUSG00000013158	GO:0003674|GO:0005575|GO:0008150	MGI:1918296	protein-coding		RIKEN cDNA 4933405L10 gene	1124	105708303	105710097
1241	4933405O20Rik	1	0	0	0	0	243996		4933405O20Rik	chr7	50599190	50600528	+			MGI:2142174	protein-coding	AV046776	RIKEN cDNA 4933405O20 gene	1339	50599190	50600410
1242	4933406C10Rik	1	0	0	0	0	74076		4933406C10Rik	chr12	32919384	32953789	-		GO:0003674|GO:0005575|GO:0008150	MGI:1921326	miscRNA		RIKEN cDNA 4933406C10 gene	1633	32919384	32953789
1243	4933406D12Rik	1	0	0	0	0	74065		4933406D12Rik	chr2	146542931	146546108	+			MGI:1921315	miscRNA		RIKEN cDNA 4933406D12 gene	737	146542931	146546108
1244	4933406F09Rik	1	0	0	0	0	68308		4933406F09Rik	chr14	7412473	7422685	+			MGI:1918289	miscRNA	1700007H14Rik|4930429F21Rik|4930570O04Rik|Gm3768	RIKEN cDNA 4933406F09 gene	1293	7412473	7422685
1245	4933406G16Rik	1	0	0	0	0	74059		4933406G16Rik	chr11	19065275	19075740	+			MGI:1921309	miscRNA		RIKEN cDNA 4933406G16 gene	1416	19065275	19075740
1246	4933406I18Rik	1	0	0	0	0	71045		4933406I18Rik	chr7	114315479	114415161	-		GO:0003674|GO:0005575|GO:0008150	MGI:1918295	miscRNA	4933403D24Rik	RIKEN cDNA 4933406I18 gene	1650	114315479	114415161
1247	4933406J08Rik	8.5	0	3.08746	0	17	74401	#FF0000,black	4933406J08Rik	chr2	122186272	122206393	+	ENSMUSG00000027229	GO:0003674|GO:0005575|GO:0008150	MGI:1921651|Vega:OTTMUSG00000015544	protein-coding		RIKEN cDNA 4933406J08 gene	2111	122186272	122204956
1248	4933406J10Rik	1	0	0	0	0	77800		4933406J10Rik	chr7	82743346	82755644	-			MGI:1921308	miscRNA	A930009F24Rik	RIKEN cDNA 4933406J10 gene	985	82743346	82755644
1249	4933406K04Rik	1	0	0	0	0	71033		4933406K04Rik	chr12	106685607	106716324	-			MGI:1918283	miscRNA	4930426M03Rik|4930485I22Rik|4933427G14Rik	RIKEN cDNA 4933406K04 gene	1353	106685607	106716324
1250	4933406M09Rik	1	0	0	0	0	240755		4933406M09Rik	chr1	134385940	134390983	+	ENSMUSG00000050526	GO:0003674|GO:0005575|GO:0008150	MGI:3045320|Vega:OTTMUSG00000029248	protein-coding		RIKEN cDNA 4933406M09 gene	1770	134385940	134390931	103534|269181|67555|67569|71001
1251	4933407E24Rik	1	0	0	0	0	108809		4933407E24Rik	chr4	124569179	124575538	+			MGI:1918352	miscRNA		RIKEN cDNA 4933407E24 gene	1873	124569179	124575538
1252	4933407G14Rik	17.5	0	4.12928	0	35	71125	#FF0000,black	4933407G14Rik	chr10	75449510	75463104	+			MGI:1918375	miscRNA		RIKEN cDNA 4933407G14 gene	1262	75449510	75463104
1253	4933407I05Rik	1	0	0	0	0	74072		4933407I05Rik	chr9	51914429	51927003	+			MGI:1921322	miscRNA		RIKEN cDNA 4933407I05 gene	796	51914429	51927003
1254	4933407K13Rik	1	0	0	0	0	74396		4933407K13Rik	chrX	75725458	75764699	-		GO:0003674|GO:0005575|GO:0008150	MGI:1921646	miscRNA	A130080L05Rik	RIKEN cDNA 4933407K13 gene	3376	75725458	75764699
1255	4933407L21Rik	1	0	0	0	0	71141		4933407L21Rik	chr1	85928483	85931756	+		GO:0003674|GO:0005575|GO:0008150	MGI:1918391	miscRNA		RIKEN cDNA 4933407L21 gene	1148	85928483	85931756
1256	4933408B17Rik	1	0	0	0	0	271508		4933408B17Rik	chr18	34579846	34597468	-	ENSMUSG00000049357	GO:0003674|GO:0005575|GO:0008150	MGI:3045347|Vega:OTTMUSG00000034147	protein-coding		RIKEN cDNA 4933408B17 gene	2362	34579846	34596276	78656
1257	4933408J17Rik	0.375242	8.01402	6.59991	128	178	74454	#87CEEB,black	4933408J17Rik	chr10	93589413	93605245	+		GO:0003674|GO:0005575|GO:0008150	MGI:1921704	miscRNA		RIKEN cDNA 4933408J17 gene	1859	93589413	93605245
1258	4933408N05Rik	1.16883	7.85175	8.07682	110	404	71122		4933408N05Rik	chr8	114341161	114351478	-			MGI:1918372	miscRNA		RIKEN cDNA 4933408N05 gene	1582	114341161	114351478
1259	4933409G03Rik	1	0	0	0	0	227998		4933409G03Rik	chr2	68582413	68616463	+	ENSMUSG00000053896	GO:0003674|GO:0005575|GO:0008150	MGI:3045336|Vega:OTTMUSG00000012891	protein-coding		RIKEN cDNA 4933409G03 gene	1339	68582413	68616341
1260	4933409K07Rik	1	0	0	0	0														18205	42031296	144386
1261	4933411E08Rik	1	0	0	0	0	71067		4933411E08Rik	chr10	117925459	117948307	+			MGI:1918317	miscRNA		RIKEN cDNA 4933411E08 gene	1704	117925459	117948307
1262	4933411G06Rik	1	0	0	0	0	71090		4933411G06Rik	chr10	51756174	51757194	-		GO:0003674|GO:0005575|GO:0008150	MGI:1918340	pseudo		Sumo1 pseudogene	1021	51756174	51757194
1263	4933411K16Rik	1	0	0	0	0	66765		4933411K16Rik	chr19	42052228	42053628	+	ENSMUSG00000090369	GO:0003674|GO:0005575|GO:0008150	MGI:1914015|Vega:OTTMUSG00000035807	protein-coding		RIKEN cDNA 4933411K16 gene	1401	42052228	42053346
1264	4933412E12Rik	1	0	0	0	0	71086		4933412E12Rik	chr10	116950562	116963279	+			MGI:1918336	miscRNA		RIKEN cDNA 4933412E12 gene	1724	116950562	116963279
1265	4933412E24Rik	1	0	0	0	0	71088		4933412E24Rik	chr15	60014866	60016618	-	ENSMUSG00000071749	GO:0003674|GO:0005575|GO:0008150	MGI:1918338	protein-coding		RIKEN cDNA 4933412E24 gene	1753	60014866	60016589	382231
1266	4933412O06Rik	1	0	0	0	0	71071		4933412O06Rik	chr13	15781664	15802630	-			MGI:1918321	miscRNA		RIKEN cDNA 4933412O06 gene	1123	15781664	15802630
1267	4933413G19Rik	1	0	0	0	0	71149		4933413G19Rik	chr6	128375510	128385144	+	ENSMUSG00000079304	GO:0003674|GO:0005575|GO:0008150	MGI:1918399|Vega:OTTMUSG00000023765	protein-coding		RIKEN cDNA 4933413G19 gene	1092	128375510	128384988
1268	4933413J09Rik	0.0204082	5.61471	0	2	2	71106	#1E90FF,black	4933413J09Rik	chr14	26357547	26400456	+			MGI:1918356	miscRNA	GCSE	RIKEN cDNA 4933413J09 gene	3387	26357547	26400456
1269	4933413L06Rik	1	0	0	0	0	71100		4933413L06Rik	chr13	117706764	117720011	-			MGI:1918350	miscRNA		RIKEN cDNA 4933413L06 gene	922	117706764	117720011
1270	4933415F23Rik	1	0	0	0	0	66755		4933415F23Rik	chr1	23100474	23102253	-	ENSMUSG00000073730	GO:0003674|GO:0005575|GO:0008150	MGI:1914005	protein-coding		RIKEN cDNA 4933415F23 gene	1780	23100474	23102231	18938|68458|72112|76142
1271	4933416C03Rik	0.0254237	5.88264	0.584963	3	3	619332	#1E90FF,black	4933416C03Rik	chr10	116111664	116113917	-	ENSMUSG00000074734	GO:0003674|GO:0005575|GO:0008150	MGI:3588269	protein-coding		RIKEN cDNA 4933416C03 gene	2254	116111664	116113619	24074|74469
1272	4933416E03Rik	1	0	0	0	0	71081		4933416E03Rik	chr2	159947341	159981289	+			MGI:1918331	miscRNA		RIKEN cDNA 4933416E03 gene	1127	159947341	159981289
1273	4933416I08Rik	1	0	0	0	0	71159		4933416I08Rik	chrX	53577073	53580003	-	ENSMUSG00000079593		MGI:1918409|Vega:OTTMUSG00000017378	protein-coding		RIKEN cDNA 4933416I08 gene	1262	53686491	53691059	75013
1274	4933416M06Rik	1	0	0	0	0	71174		4933416M06Rik	chr13	101254319	101293396	+			MGI:1918424	miscRNA		RIKEN cDNA 4933416M06 gene	1285	101254319	101293396
1275	4933416M07Rik	1	0	0	0	0	71082		4933416M07Rik	chr8	27142910	27149706	+		GO:0003674|GO:0005575|GO:0008150	MGI:1918332	miscRNA		RIKEN cDNA 4933416M07 gene	1520	27142910	27149706
1276	4933417A18Rik	1	0	0	0	0	66761		4933417A18Rik	chr13	34924409	34955875	+	ENSMUSG00000021415	GO:0003674|GO:0005575|GO:0008150	MGI:1914011|Vega:OTTMUSG00000034503	protein-coding		RIKEN cDNA 4933417A18 gene	1044	34924409	34952964
1277	4933417D19Rik	1	0	0	0	0	71186		4933417D19Rik	chr8	123235091	123242359	+		GO:0003674|GO:0005575|GO:0008150	MGI:1918436	miscRNA		RIKEN cDNA 4933417D19 gene	1229	123235091	123242359
1278	4933417E11Rik	1.5	0	0.584963	0	3	71134		4933417E11Rik	chr1	71958998	72005195	-			MGI:1918384	miscRNA		RIKEN cDNA 4933417E11 gene	1093	71958998	72005195
1279	4933417G07Rik	1	0	0	0	0	71182		4933417G07Rik	chr3	55847105	55848065	+			MGI:1918432	pseudo		SEC13 homolog pseudogene	961	55847105	55848065
1280	4933417O13Rik	1	0	0	0	1	71153		4933417O13Rik	chr7	143322772	143330650	-			MGI:1918403	miscRNA		RIKEN cDNA 4933417O13 gene	1526	143322772	143330650
1281	4933421I07Rik	1	0	0	0	0	71162		4933421I07Rik	chr7	42445462	42448080	-	ENSMUSG00000030463	GO:0003674|GO:0005575|GO:0008150	MGI:1918412|Vega:OTTMUSG00000037951	protein-coding		RIKEN cDNA 4933421I07 gene	1373	42445462	42448068	100041548|100041554|100041566|100041578|218921|231885|239036|622306|622924|623198|67410|69282|69396|76658
1282	4933421O10Rik	26.5	0	4.72792	0	52	100504166	#FF0000,black	4933421O10Rik	chr4	33027139	33031323	-		GO:0003674|GO:0005575|GO:0008150	MGI:1918323	miscRNA		RIKEN cDNA 4933421O10 gene	3850	33027139	33031323
1283	4933422A05Rik	1	0	0	0	0	71133		4933422A05Rik	chr9	35281105	35285423	+			MGI:1918383	miscRNA		RIKEN cDNA 4933422A05 gene	1356	35281105	35285423
1284	4933424G05Rik	1	0	0	0	0	74456		4933424G05Rik	chr18	14988995	15047987	+			MGI:1921706	miscRNA		RIKEN cDNA 4933424G05 gene	1745	14988995	15047987
1285	4933424G06Rik	1	0	0	0	0	71166		4933424G06Rik	chr1	36714538	36757960	+			MGI:1918416	miscRNA	1700104I15Rik	RIKEN cDNA 4933424G06 gene	1127	36714538	36757960
1286	4933425B07Rik	21.5	0	4.42626	0	43	74458	#FF0000,black	4933425B07Rik	chr14	46602806	46637423	-		GO:0003674|GO:0005575|GO:0008150	MGI:1921708	miscRNA		RIKEN cDNA 4933425B07 gene	1926	46602806	46637423
1287	4933425L06Rik	1	0	0	0	0	66763		4933425L06Rik	chr13	105082122	105121782	+	ENSMUSG00000021718	GO:0003674|GO:0005575|GO:0008150	MGI:1914013|Vega:OTTMUSG00000022973	protein-coding		RIKEN cDNA 4933425L06 gene	2157	105082122	105121421	23959
1288	4933427D06Rik	1.05247	12.5967	12.6704	3920	8888	232217		4933427D06Rik	chr6	89096115	89110037	+	ENSMUSG00000055403	GO:0003674|GO:0005575|GO:0008150	MGI:3026922|Vega:OTTMUSG00000027022	protein-coding		RIKEN cDNA 4933427D06 gene	2621	89096115	89108227
1289	4933427D14Rik	0.4	5.02237	3.70044	1	26	74477	#87CEEB,black	4933427D14Rik	chr11	72154097	72207431	-	ENSMUSG00000020807	GO:0003674|GO:0005737|GO:0005813|GO:0008150	MGI:1921727|Vega:OTTMUSG00000006100	protein-coding	C85113|Kiaa0753	RIKEN cDNA 4933427D14 gene	4332	72154097	72203371
1290	4933427E11Rik	1	0	0	0	0	66769		4933427E11Rik	chr15	74709161	74710374	+		GO:0003674|GO:0005575|GO:0008150	MGI:1914019	miscRNA		RIKEN cDNA 4933427E11 gene	1214	74709161	74710374
1291	4933427E13Rik	1	0	0	0	0	71234		4933427E13Rik	chr11	25326107	25367137	+			MGI:1918484	miscRNA		RIKEN cDNA 4933427E13 gene	1493	25326107	25367137
1292	4933427G17Rik	169	0	7.40088	0	273	74466	#FF0000,black	4933427G17Rik	chr7	120982509	121014787	+	ENSMUSG00000030877	GO:0003674|GO:0005575|GO:0008150	MGI:1921716|Vega:OTTMUSG00000027361	protein-coding		RIKEN cDNA 4933427G17 gene	1883	120982509	121014649	75146
1293	4933427I22Rik	1	0	0	0	0	71235		4933427I22Rik	chr4	139926111	139943519	-			MGI:1918485	miscRNA		RIKEN cDNA 4933427I22 gene	1548	139926111	139943519
1294	4933428C19Rik	1	0	0	0	0	71293		4933428C19Rik	chr4	40482840	40525548	-			MGI:1918543	miscRNA		RIKEN cDNA 4933428C19 gene	818	40482840	40525548
1295	4933428G20Rik	1	0	0	0	0	100141474		4933428G20Rik	chr11	97490783	97500340	-		GO:0003674|GO:0005575|GO:0008150	MGI:1918475	unknown		RIKEN cDNA 4933428G20 gene	1425	97490783	97500340
1296	4933429K18Rik	3.5	0	1.80735	0	7	71232	#FF6347,black	4933429K18Rik	chr19	45726555	45730558	-			MGI:1918482	miscRNA		RIKEN cDNA 4933429K18 gene	1015	45726555	45730558
1297	4933429O19Rik	1	0	0	0	0	66770		4933429O19Rik	chr14	48878873	48887112	+			MGI:1914020	miscRNA	1700031B11Rik	RIKEN cDNA 4933429O19 gene	1629	48878873	48887112
1298	4933430H16Rik	1	0	0	0	0	71285		4933430H16Rik	chr7	82937938	82971391	-			MGI:1918535	miscRNA		RIKEN cDNA 4933430H16 gene	1440	82937938	82971391
1299	4933430I17Rik	1	0	0	0	0	214106		4933430I17Rik	chr4	62525369	62547993	+	ENSMUSG00000058046	GO:0003674|GO:0005575|GO:0008150	MGI:3045314|Vega:OTTMUSG00000000237	protein-coding	bN189G18.7	RIKEN cDNA 4933430I17 gene	1783	62525369	62547762
1300	4933430M04Rik	1	0	0	0	0	71316		4933430M04Rik	chr11	24481909	24569951	+			MGI:1918566	miscRNA		RIKEN cDNA 4933430M04 gene	743	24481909	24569951
1301	4933430N04Rik	1	0	0	0	0	71249		4933430N04Rik	chr8	9125412	9132288	-			MGI:1918499	miscRNA		RIKEN cDNA 4933430N04 gene	1146	9125412	9132288
1302	4933431E20Rik	22	0	4.45943	0	44	329735	#FF0000,black	4933431E20Rik	chr3	107888850	107896213	-		GO:0003674|GO:0005575|GO:0008150	MGI:3584041	miscRNA		RIKEN cDNA 4933431E20 gene	5407	107888850	107896213
1303	4933431G14Rik	1	0	0	0	0	71265		4933431G14Rik	chr6	72120213	72123197	-			MGI:1918515	miscRNA	4930565C19Rik	RIKEN cDNA 4933431G14 gene	1670	72120213	72123197
1304	4933432G23Rik	1	0	0	0	0	71196		4933432G23Rik	chr9	118429839	118437048	+			MGI:1918446	miscRNA		RIKEN cDNA 4933432G23 gene	837	118429839	118437048
1305	4933432I03Rik	1	0	0	0	0	71264		4933432I03Rik	chr14	102987412	103033803	-			MGI:1918514	miscRNA		RIKEN cDNA 4933432I03 gene	1061	102987412	103033803
1306	4933432I09Rik	1	0	0	0	0	66779		4933432I09Rik	chr16	18208238	18213863	-			MGI:1914029	miscRNA		RIKEN cDNA 4933432I09 gene	1536	18209686	18213863
1307	4933432K03Rik	1	0	0	0	0	75793		4933432K03Rik	chr7	121468844	121589836	-			MGI:1918562	miscRNA	1700001C18Rik|4930433G11Rik|AI428127	RIKEN cDNA 4933432K03 gene	597	121587386	121589836
1308	4933433C11Rik	1	0	0	0	0	74472		4933433C11Rik	chr2	25212559	25214630	-	ENSMUSG00000036770	GO:0003674|GO:0005575|GO:0008150	MGI:1921722|Vega:OTTMUSG00000011805	protein-coding		RIKEN cDNA 4933433C11 gene	1430	25212559	25214601
1309	4933433F19Rik	1	0	0	0	0	71314		4933433F19Rik	chr8	30568395	30575573	+			MGI:1918564	miscRNA		RIKEN cDNA 4933433F19 gene	1086	30568395	30575573
1310	4933433G08Rik	1	0	0	0	0	66785		4933433G08Rik	chr9	61103012	61105386	-			MGI:1914035	miscRNA		RIKEN cDNA 4933433G08 gene	1846	61103012	61105386
1311	4933433G15Rik	1	0	0	0	0	71274		4933433G15Rik	chr9	75410184	75415537	+		GO:0003674|GO:0005575|GO:0008150	MGI:1918524	miscRNA	4921522K19Rik	RIKEN cDNA 4933433G15 gene	1153	75410184	75415537
1312	4933433G19Rik	1	0	0	0	0	71226		4933433G19Rik	chr13	66996818	67032405	-			MGI:1918476	miscRNA		RIKEN cDNA 4933433G19 gene	1061	66996818	67032405
1313	4933433H22Rik	1	0	0	0	0	74473		4933433H22Rik	chr17	84078660	84089875	+			MGI:1921723	miscRNA		RIKEN cDNA 4933433H22 gene	1789	84078660	84089875
1314	4933434E20Rik	10.4576	5.88264	9.26913	3	876	99650	#FF0000,black	4933434E20Rik	chr3	90051636	90062447	+	ENSMUSG00000027942	GO:0003674|GO:0005575|GO:0008150|GO:0016020|GO:0016021|GO:0016491|GO:0016616|GO:0050662|GO:0055114	MGI:1914027|Vega:OTTMUSG00000034166	protein-coding	5730552F22Rik|AI462154|NICE-3|NS5ATP4	RIKEN cDNA 4933434E20 gene	2832	90051636	90061833
1315	4933436E23Rik	1	0	0	0	0	71209		4933436E23Rik	chr1	139379452	139402852	+			MGI:1918459	miscRNA		RIKEN cDNA 4933436E23 gene	1111	139379452	139402852
1316	4933436H12Rik	1	0	0	0	0	71244		4933436H12Rik	chr7	68417424	68426133	+			MGI:1918494	miscRNA		RIKEN cDNA 4933436H12 gene	1533	68417424	68426133
1317	4933436I01Rik	1	0	0	0	0	66780		4933436I01Rik	chrX	67919864	67921450	-	ENSMUSG00000025288	GO:0003674|GO:0005575|GO:0008150	MGI:1914030|Vega:OTTMUSG00000017723	protein-coding		RIKEN cDNA 4933436I01 gene	1426	67919864	67921412
1318	4933438B17Rik	1	0	0	0	0	71247		4933438B17Rik	chr5	127030789	127088529	+			MGI:1918497	miscRNA		RIKEN cDNA 4933438B17 gene	1163	127030789	127088529
1319	4933438K21Rik	1	0	0	0	0	71270		4933438K21Rik	chr4	147018235	147304022	-			MGI:1918520	miscRNA		RIKEN cDNA 4933438K21 gene	1693	147063366	147068436
1320	4933439C10Rik	1	0	0	0	0	74476		4933439C10Rik	chr11	59505685	59511067	+		GO:0003674|GO:0005575|GO:0008150	MGI:1921726	miscRNA	2610028M21Rik	RIKEN cDNA 4933439C10 gene	1877	59505685	59511067
1321	4933439K11Rik	1	0	0	0	0	71319		4933439K11Rik	chr1	172541620	172550806	-			MGI:1918569	miscRNA		RIKEN cDNA 4933439K11 gene	941	172541620	172550806
1322	4933440J02Rik	1	0	0	0	0	71321		4933440J02Rik	chr10	111586719	111594273	-		GO:0003674|GO:0005575|GO:0008150	MGI:1918571	miscRNA		RIKEN cDNA 4933440J02 gene	1144	111586719	111594273
1323	4933440M02Rik	29.5	0	4.88264	0	58	71208	#FF0000,black	4933440M02Rik	chr7	125331782	125349786	-		GO:0003674|GO:0005575|GO:0008150	MGI:1918458	miscRNA		RIKEN cDNA 4933440M02 gene	1745	125331782	125349786
1324	5031410I06Rik	1	0	0	0	0	381622		5031410I06Rik	chr5	26098668	26105314	-	ENSMUSG00000051940	GO:0003674|GO:0005575|GO:0008150	MGI:3036277|Vega:OTTMUSG00000036613	protein-coding		RIKEN cDNA 5031410I06 gene	2947	26098668	26105291	100038949|100039045|100502967|100503549|100862359|100862388|360220|381714|434689|545739|624245|664804|664837|66773|70935|73526|75657
1325	5031414D18Rik	1	0	0	0	0	271221		5031414D18Rik	chr14	75016027	75052532	+	ENSMUSG00000034959	GO:0003674|GO:0005575|GO:0008150	MGI:2685590	protein-coding	Gm744|Gm911|Kiaa0226l	RIKEN cDNA 5031414D18 gene	2651	75016027	75052081	100502698|23854|241075|353047
1326	5031425E22Rik	1	0	0	0	2	269630		5031425E22Rik	chr5	23382308	23434353	-		GO:0003674|GO:0005575|GO:0008150	MGI:1923227	miscRNA		RIKEN cDNA 5031425E22 gene	2546	23431808	23434353
1327	5031425F14Rik	1	0	0	0	0	319684		5031425F14Rik	chr2	166447451	166458770	+			MGI:2442533	miscRNA		RIKEN cDNA 5031425F14 gene	1636	166447451	166458770
1328	5031426D15Rik	48	0	5.58496	0	94	68144	#FF0000,black	5031426D15Rik	chr2	6922702	6928722	-			MGI:1915394	miscRNA		RIKEN cDNA 5031426D15 gene	6021	6922702	6928722
1329	5031434C07Rik	1	0	0	0	0	100503613		5031434C07Rik	chr6	112286794	112290319	-		GO:0003674|GO:0005575|GO:0008150	MGI:2442810	miscRNA		RIKEN cDNA 5031434C07 gene	2116	112286794	112290319
1330	5031434O11Rik	1	0	0	0	1	100039684		5031434O11Rik	chr3	51559757	51567116	+		GO:0003674|GO:0005575|GO:0008150	MGI:1923230	miscRNA	AI481280|Gm2370	RIKEN cDNA 5031434O11 gene	718	51559757	51567116
1331	5031439G07Rik	0.918884	9.58965	9.46761	456	995	223739		5031439G07Rik	chr15	84945720	84987971	-	ENSMUSG00000036046	GO:0003674|GO:0005575|GO:0008150	MGI:2444899|Vega:OTTMUSG00000028166	protein-coding	AW554572|mKIAA0930	RIKEN cDNA 5031439G07 gene	5032	84945720	84987801
1332	5033403F01Rik	1	0	0	0	0														1370	38960619	38966297
1333	5033403H07Rik	1	0	0	0	0	75954		5033403H07Rik	chr5	52973012	52992292	-			MGI:1923204	miscRNA		RIKEN cDNA 5033403H07 gene	479	52973012	52992292
1334	5033404E19Rik	1	0	0	0	0	114668		5033404E19Rik	chr1	185497306	185498014	+			MGI:2149700	pseudo		NSA2 ribosome biogenesis homolog pseudogene	709	185497306	185498014
1335	5033406O09Rik	1	0	0	0	0	77675		5033406O09Rik	chr12	111941991	111944482	-			MGI:1923205	miscRNA	9130204G15Rik	RIKEN cDNA 5033406O09 gene	1729	111941991	111944482
1336	5033428I22Rik	1	0	0	0	0														952	57332435	57354580
1337	5330411J11Rik	1	0	0	0	0	76676		5330411J11Rik	chr2	59382493	59386682	-			MGI:1923926	miscRNA		RIKEN cDNA 5330411J11 gene	1644	59382493	59386682
1338	5330413P13Rik	1	0	0	0	0	414081		5330413P13Rik	chr2	131820006	131847656	-			MGI:3041161	miscRNA		RIKEN cDNA 5330413P13 gene	3631	131820006	131847656
1339	5330417C22Rik	1	0	0	0	0	229722		5330417C22Rik	chr3	108458069	108536522	-	ENSMUSG00000040412	GO:0003674|GO:0005887|GO:0016020|GO:0016021|GO:0016236|GO:0042981|GO:0044090|GO:2000786	MGI:1923930|Vega:OTTMUSG00000007254	protein-coding	BB183350|Kiaa1324|mKIAA1324	RIKEN cDNA 5330417C22 gene	3326	108458069	108536522	231014
1340	5330426P16Rik	1	0	0	0	1	68190		5330426P16Rik	chr16	50719297	50732773	-		GO:0003674|GO:0005575|GO:0008150	MGI:1915440	miscRNA		RIKEN cDNA 5330426P16 gene	1815	50726751	50732773
1341	5330434G04Rik	0.131356	6.88264	3.9542	31	31	100043213	#00BFFF,black	5330434G04Rik	chrX	105348282	105391754	-		GO:0003674|GO:0005575|GO:0008150	MGI:1925519	miscRNA		RIKEN cDNA 5330434G04 gene	3449	105372994	105391754
1342	5330439B14Rik	1	0	0	0	0	321015		5330439B14Rik	chr6	142614595	142626462	+		GO:0003674|GO:0005575|GO:0008150	MGI:2447824	miscRNA		RIKEN cDNA 5330439B14 gene	1392	142614595	142626462
1343	5430401F13Rik	1	0	0	0	0	71392		5430401F13Rik	chr6	131543762	131553757	+	ENSMUSG00000094113	GO:0003674|GO:0005575|GO:0008150	MGI:1918642|Vega:OTTMUSG00000034586	protein-coding		RIKEN cDNA 5430401F13 gene	602	131543762	131553705
1344	5430402E10Rik	1	0	0	0	0	71351		5430402E10Rik	chrX	77919786	77925062	-	ENSMUSG00000044121	GO:0005549|GO:0005575|GO:0005576|GO:0008150	MGI:1918601|Vega:OTTMUSG00000017873	protein-coding		RIKEN cDNA 5430402E10 gene	798	77919786	77925007	100038948|100039008|100039028|100039054|100039089|100039116|100039150|100039177|100039206|100041658|100041687|100048884|100189605|17840|17841|17842|17843|17844|18249|227630|236874|381530|381531|54192|546335|620807|628923|628991|77704
1345	5430402O13Rik	1	0	0	0	0	73183		5430402O13Rik	chr6	50566643	50594865	+		GO:0003674|GO:0005575|GO:0008150	MGI:1918631	miscRNA	3110047M22Rik	RIKEN cDNA 5430402O13 gene	1007	50566643	50594865
1346	5430403N17Rik	1	0	0	0	0														2553	35864085	35882957
1347	5430405H02Rik	227	0	7.82655	0	348	74487	#FF0000,black	5430405H02Rik	chr2	156843128	156862945	-		GO:0003674|GO:0005575|GO:0008150	MGI:1921737	miscRNA	2610307N17Rik	RIKEN cDNA 5430405H02 gene	1509	156852403	156862945
1348	5430416N02Rik	1	0	0	0	0	100503199		5430416N02Rik	chr5	100420842	100429535	-		GO:0003674|GO:0005575|GO:0008150	MGI:1918676	miscRNA	100041797|Gm3514	RIKEN cDNA 5430416N02 gene	626	100420842	100429535
1349	5430416O09Rik	1	0	0	0	0	71406		5430416O09Rik	chr4	43730034	43734534	+			MGI:1918656	miscRNA	AI481365	RIKEN cDNA 5430416O09 gene	4086	43730034	43734534
1350	5430419D17Rik	1	0	0	0	0	71395		5430419D17Rik	chr7	131174402	131250945	+	ENSMUSG00000006204	GO:0005044|GO:0005576|GO:0008150|GO:0016020	MGI:1918645|Vega:OTTMUSG00000025413	protein-coding		RIKEN cDNA 5430419D17 gene	2928	131174402	131250562	100862072|109267|11801|12511|16948|16949|16950|19142|244233|244234|269855|67573|93671|94352
1351	5430421F17Rik	1	0	0	0	0	74489		5430421F17Rik	chr8	25302650	25306270	-			MGI:1921739	miscRNA		RIKEN cDNA 5430421F17 gene	2295	25302650	25306270
1352	5430421N21Rik	1	0	0	0	0	100126226		5430421N21Rik	chr15	101485130	101491512	-	ENSMUSG00000067613	GO:0003674|GO:0005575|GO:0005882|GO:0008150	MGI:3690448|Vega:OTTMUSG00000033745	protein-coding		RIKEN cDNA 5430421N21 gene	1757	101485130	101491449	105866|109052|110308|110310|114566|16678|16679|16680|16681|16682|16687|16688|16691|223915|223917|239673|406219|406220|406223|56735|64818|77055
1353	5430425K12Rik	1	0	0	0	0														1253	80940403	80948597
1354	5430427M07Rik	1	0	0	0	0	71349		5430427M07Rik	chr12	91045848	91056635	+			MGI:1918599	miscRNA		RIKEN cDNA 5430427M07 gene	1022	91045848	91056635
1355	5430427O19Rik	1	0	0	0	0	71398		5430427O19Rik	chrX	85821945	85891499	+	ENSMUSG00000025058	GO:0003674|GO:0005575|GO:0008150	MGI:1918648|Vega:OTTMUSG00000017917	protein-coding		RIKEN cDNA 5430427O19 gene	3835	85870273	85888726	622976
1356	5430428K19Rik	1	0	0	0	0	71422		5430428K19Rik	chrX	6452376	6574663	-			MGI:1918672	miscRNA		RIKEN cDNA 5430428K19 gene	904	6452376	6574663
1357	5430431A17Rik	1	0	0	0	1														795	44484517	44485413
1358	5430434I15Rik	1	0	0	0	0	71342		5430434I15Rik	chr3	38203151	38208119	-			MGI:1918592	miscRNA		RIKEN cDNA 5430434I15 gene	1257	38203151	38208119
1359	5430437J10Rik	1	0	0	0	0	71432		5430437J10Rik	chr15	5496318	5594983	+			MGI:1918682	miscRNA		RIKEN cDNA 5430437J10 gene	1166	5496318	5594983
1360	5430440P10Rik	0.309783	8.52356	6.83289	200	200	71362	#87CEEB,black	5430440P10Rik	chr14	105427559	105437716	+			MGI:1918612	miscRNA		RIKEN cDNA 5430440P10 gene	1016	105427559	105437716
1361	5530400C23Rik	1	0	0	0	0	232426		5530400C23Rik	chr6	133292216	133295790	+	ENSMUSG00000055594	GO:0003674|GO:0005575|GO:0008150	MGI:1918650|Vega:OTTMUSG00000034592	protein-coding	GRP	RIKEN cDNA 5530400C23 gene	647	133292216	133295790	545884
1362	5530401A14Rik	1	0	0	0	0	71388		5530401A14Rik	chr11	81860677	81894582	+		GO:0003674|GO:0005575|GO:0008150	MGI:1918638	miscRNA		RIKEN cDNA 5530401A14 gene	1838	81860677	81894582
1363	5530601H04Rik	152	0	7.24793	0	252	71445	#FF0000,black	5530601H04Rik	chrX	105037350	105070124	-		GO:0003674|GO:0005575|GO:0008150	MGI:1918695	miscRNA	AI835882	RIKEN cDNA 5530601H04 gene	3732	105040854	105070124
1364	5730403I07Rik	0.404213	9.56891	8.26209	450	451	70487	#87CEEB,black	5730403I07Rik	chr9	77366412	77399416	-			MGI:1917737	miscRNA		RIKEN cDNA 5730403I07 gene	2031	77366412	77399416
1365	5730405O15Rik	1	0	0	0	0	70489		5730405O15Rik	chrX	13042015	13045295	+		GO:0003674|GO:0005575|GO:0008150	MGI:1917739	miscRNA		RIKEN cDNA 5730405O15 gene	887	13042015	13045295
1366	5730408K05Rik	1	0	0	0	0	67531		5730408K05Rik	chr19	8888387	8889144	-			MGI:1914781	miscRNA	2610018C13Rik	RIKEN cDNA 5730408K05 gene	384	8888387	8888770
1367	5730409E04Rik	2	0	1	0	4	230757		5730409E04Rik	chr4	126609854	126614371	+	ENSMUSG00000073755	GO:0003674|GO:0005575|GO:0008150	MGI:3609248|Vega:OTTMUSG00000009277	protein-coding	7530403E16Rik|AI849033	RIKEN cDNA 5730409E04Rik gene	2855	126609854	126612373
1368	5730412P04Rik	1	0	0	0	1	70491		5730412P04Rik	chrX	136104603	136115420	+			MGI:1917741	miscRNA		RIKEN cDNA 5730412P04 gene	1382	136104603	136115420
1369	5730416F02Rik	1	0	0	0	0	70550		5730416F02Rik	chrX	109001485	109002296	+			MGI:1917800	pseudo		capping protein (actin filament), gelsolin-like pseudogene	812	109001485	109002296
1370	5730420D15Rik	1	0	0	0	0	70523		5730420D15Rik	chr10	95417375	95428640	+		GO:0003674|GO:0005575|GO:0008150	MGI:1917773	miscRNA		RIKEN cDNA 5730420D15 gene	1182	95417375	95428640
1371	5730422E09Rik	1	0	0	0	0	433966		5730422E09Rik	chr5	149119565	149184063	-		GO:0003674|GO:0005575|GO:0008150	MGI:1917793	miscRNA		RIKEN cDNA 5730422E09 gene	1715	149119565	149182036
1372	5730435O14Rik	1	0	0	0	0	70538		5730435O14Rik	chr10	41568016	41576476	+			MGI:1917788	miscRNA		RIKEN cDNA 5730435O14 gene	617	41568016	41576476
1373	5730455P16Rik	1	0	0	0	2	70591		5730455P16Rik	chr11	80360492	80378015	-	ENSMUSG00000057181	GO:0003674|GO:0005575|GO:0008150	MGI:1917841|Vega:OTTMUSG00000000223	protein-coding		RIKEN cDNA 5730455P16 gene	4536	80360492	80377981
1374	5730457N03Rik	1	0	0	0	0	70593		5730457N03Rik	chr6	52308389	52314832	-		GO:0003682|GO:0005515|GO:0008150|GO:0035097	MGI:1917843	miscRNA	Evx1as	RIKEN cDNA 5730457N03 gene	2916	52308389	52314832
1375	5730460C07Rik	1	0	0	0	0	70594		5730460C07Rik	chr3	153789305	153792087	-		GO:0003674|GO:0005575|GO:0008150	MGI:1917844	miscRNA		RIKEN cDNA 5730460C07 gene	1834	153789305	153792087
1376	5730480H06Rik	1	0	0	0	0	70592		5730480H06Rik	chr5	48395573	48414294	+			MGI:1917842	miscRNA		RIKEN cDNA 5730480H06 gene	1735	48395573	48414294
1377	5730488B01Rik	1	0	0	0	0	70602		5730488B01Rik	chr4	44702800	44705110	+		GO:0003674|GO:0005575|GO:0008150	MGI:1917852	protein-coding		RIKEN cDNA 5730488B01 gene	2311	44702800	44705110
1378	5730507C01Rik	61.5	0	5.94251	0	120	236366	#FF0000,black	5730507C01Rik	chr12	18514510	18535254	+	ENSMUSG00000073197	GO:0003674|GO:0005575|GO:0008150|GO:0046872	MGI:1917882	protein-coding		RIKEN cDNA 5730507C01 gene	2542	18514510	18534191	235956|76803
1379	5730508B09Rik	1	0	0	0	0	70617		5730508B09Rik	chr3	127869688	127896323	-	ENSMUSG00000050549	GO:0003674|GO:0005575|GO:0008150|GO:0016020|GO:0016021	MGI:1917867	protein-coding	2700063A17Rik|C80506	RIKEN cDNA 5730508B09 gene	1603	127869688	127896183
1380	5730522E02Rik	1	0	0	0	0	70626		5730522E02Rik	chr11	25616846	26210576	-		GO:0003674|GO:0005575|GO:0008150	MGI:1917876	miscRNA		RIKEN cDNA 5730522E02 gene	1520	25616846	26210576
1381	5730559C18Rik	1	0	0	0	0	67313		5730559C18Rik	chr1	136213522	136234280	-	ENSMUSG00000041605	GO:0003674|GO:0005575|GO:0008150	MGI:1921579|Vega:OTTMUSG00000029725	protein-coding	1700034M08Rik|4933426C09Rik|AI586180|D1Mgi54	RIKEN cDNA 5730559C18 gene	3013	136213522	136234105	17698|18016|19684|209630|22350|232288
1382	5830411N06Rik	1	0	0	0	0	244234		5830411N06Rik	chr7	140247301	140299800	+	ENSMUSG00000054672	GO:0002365|GO:0003674|GO:0009897|GO:0032620	MGI:2443685	protein-coding	Scart2	RIKEN cDNA 5830411N06 gene	3967	140247301	140299791	100862072|109267|11801|12511|16948|16949|16950|19142|244233|269855|67573|71395|93671|94352
1383	5830415F09Rik	1	0	0	0	0	74753		5830415F09Rik	chr4	46376975	46389423	-	ENSMUSG00000028331	GO:0003674|GO:0005575|GO:0008150|GO:0016787	MGI:1922003|Vega:OTTMUSG00000006888	protein-coding	AV014846|Nap1	RIKEN cDNA 5830415F09 gene	1558	46376975	46389393
1384	5830416I19Rik	1	0	0	0	0	74757		5830416I19Rik	chr5	64044973	64050226	+			MGI:1922007	miscRNA		RIKEN cDNA 5830416I19 gene	2630	64044973	64050226
1385	5830416P10Rik	0.215385	5.02237	2.80735	1	14	381232	#00BFFF,black	5830416P10Rik	chr19	53441212	53464796	-			MGI:1922001	miscRNA	4833407H14Rik|5430437C04Rik|ENSMUSG00000074788|Gm10758	RIKEN cDNA 5830416P10 gene	5292	53441212	53464796
1386	5830417I10Rik	0.4077	8.98442	7.69	294	323	100302730	#87CEEB,black	5830417I10Rik	chr3	88775213	88854795	+			MGI:1923272	pseudo	3632445O20Rik|AA387005	gon-4-like pseudogene	9833	88777057	88829371
1387	5830418P13Rik	1	0	0	0	0	100529079		5830418P13Rik	chr9	103423578	103461260	+		GO:0003674|GO:0005575|GO:0008150	MGI:3604110	miscRNA		RIKEN cDNA 5830418P13 gene	2178	103423578	103461260
1388	5830428M24Rik	1	0	0	0	0	76062		5830428M24Rik	chr12	69464787	69475550	-			MGI:1923312	miscRNA	100040862|Gm3007	RIKEN cDNA 5830428M24 gene	1037	69464787	69475550
1389	5830432E09Rik	1	0	0	0	0	67765		5830432E09Rik	chr7	135635931	135652314	-		GO:0003674|GO:0005575|GO:0008150	MGI:1915015	miscRNA		RIKEN cDNA 5830432E09 gene	1494	135648457	135652314
1390	5830444B04Rik	0.132653	5.61471	2.70044	2	13	641454	#00BFFF,black	5830444B04Rik	chr4	155398763	155421700	-		GO:0003674|GO:0005575|GO:0008150	MGI:3603170	miscRNA		RIKEN cDNA 5830444B04 gene	3204	155400969	155421704
1391	5830454E08Rik	1	0	0	0	0	76100		5830454E08Rik	chr9	120577199	120578073	+	ENSMUSG00000052658	GO:0003674|GO:0005575|GO:0008150	MGI:1923350	miscRNA		RIKEN cDNA 5830454E08 gene	743	120577331	120578073
1392	5830473C10Rik	1	0	0	0	0	622307		5830473C10Rik	chr5	90561209	90597906	+	ENSMUSG00000070690	GO:0003674|GO:0005575|GO:0008150	MGI:1923342	protein-coding	Arg|Gm17754	RIKEN cDNA 5830473C10 gene	2241	90561209	90597552	11576|11657|14473|280662
1393	5930403L14Rik	1	0	0	0	0	320939		5930403L14Rik	chr4	154630691	154636367	-			MGI:2445083	miscRNA		RIKEN cDNA 5930403L14 gene	5677	154630691	154636367
1394	5930412G12Rik	1	0	0	0	0	319616		5930412G12Rik	chr5	128579130	128600687	-		GO:0003674|GO:0005575|GO:0008150	MGI:2442398	miscRNA		RIKEN cDNA 5930412G12 gene	2405	128579130	128600687
1395	5930430L01Rik	0.0544218	6.19967	2	6	8	319982	#1E90FF,black	5930430L01Rik	chr5	148990056	148995215	-			MGI:2443110	miscRNA		RIKEN cDNA 5930430L01 gene	3986	148990056	148995215
1396	5930438M14Rik	38	0	5.24793	0	75		#FF0000,black												2439	101232127	101247551
1397	6030407O03Rik	1	0	0	0	0	109198		6030407O03Rik	chr1	73618381	73864466	-			MGI:1924410	miscRNA		RIKEN cDNA 6030407O03 gene	1801	73618381	73864466
1398	6030408B16Rik	1	0	0	0	0	77717		6030408B16Rik	chr15	101293212	101297426	+		GO:0003674|GO:0005575|GO:0008150	MGI:1924967	miscRNA	AI225877	RIKEN cDNA 6030408B16 gene	1967	101293212	101297426
1399	6030419C18Rik	1	0	0	0	0	319477		6030419C18Rik	chr9	58488603	58499742	+	ENSMUSG00000066607	GO:0003674|GO:0005575|GO:0008150	MGI:2442108	protein-coding		RIKEN cDNA 6030419C18 gene	2139	58488603	58499687	71373
1400	6030440G07Rik	1	0	0	0	0	77878		6030440G07Rik	chr12	110994398	111013872	+			MGI:1925128	miscRNA		RIKEN cDNA 6030440G07 gene	1093	110994398	111013872
1401	6030443J06Rik	2	0	1	0	4	320719		6030443J06Rik	chr5	22550437	22701499	+		GO:0003674|GO:0005575|GO:0008150	MGI:2444595	miscRNA	1700030G06Rik	RIKEN cDNA 6030443J06 gene	4324	22550413	22558171
1402	6030458C11Rik	0.800692	10.4969	10.1762	877	1609	77877		6030458C11Rik	chr15	12808177	12824657	-	ENSMUSG00000022195	GO:0003674|GO:0005575|GO:0008150	MGI:1925127	protein-coding		RIKEN cDNA 6030458C11 gene	5474	12808177	12824547
1403	6030466F02Rik	1	0	0	0	0	234863		6030466F02Rik	chr8	123733958	123739941	+			MGI:3045390	miscRNA		RIKEN cDNA 6030466F02 gene	1434	123733958	123739941
1404	6030468B19Rik	1	0	0	0	0	77727		6030468B19Rik	chr11	117797660	117807308	+	ENSMUSG00000025573	GO:0003674|GO:0005575|GO:0005576|GO:0008150	MGI:1924977|Vega:OTTMUSG00000025960	protein-coding		RIKEN cDNA 6030468B19 gene	1078	117797660	117807096
1405	6030469F06Rik	1	0	0	0	0	100043065		6030469F06Rik	chr12	31168861	31185923	+		GO:0003674|GO:0005575|GO:0008150	MGI:3588235	pseudo		laminin, beta pseudogene	1558	31168862	31185922
1406	6030471H07Rik	1	0	0	0	0														491	84042040	84044879
1407	6030498E09Rik	1	0	0	0	0	77883		6030498E09Rik	chrX	38772780	38962688	+	ENSMUSG00000051361	GO:0003674|GO:0005575|GO:0008150	MGI:1925133|Vega:OTTMUSG00000017240	protein-coding		RIKEN cDNA 6030498E09 gene	1184	38772780	38962688
1408	6230400D17Rik	0.206612	6.91886	4.64386	33	49	76133	#00BFFF,black	6230400D17Rik	chr14	20687236	20703099	-		GO:0003674|GO:0005575|GO:0008150	MGI:1923383	miscRNA		RIKEN cDNA 6230400D17 gene	1088	20702012	20703099
1409	6330403A02Rik	1	0	0	0	0	381310		6330403A02Rik	chr1	180432373	180483504	-	ENSMUSG00000053963	GO:0003674|GO:0005575|GO:0008150|GO:0016020|GO:0016021	MGI:2138735|Vega:OTTMUSG00000033911	protein-coding	ENSMUSG00000056615|Gm10001|R75555	RIKEN cDNA 6330403A02 gene	6557	180432373	180483329
1410	6330403K07Rik	1	0	0	0	0	103712		6330403K07Rik	chr11	71031941	71033617	-		GO:0003674|GO:0005575|GO:0008150	MGI:1918001	protein-coding	AI415455|AV161034|RP23-83I13.10|UGS148	RIKEN cDNA 6330403K07 gene	1598	71031941	71033402
1411	6330407A03Rik	1	0	0	0	0	70720		6330407A03Rik	chr4	3714964	3716806	+			MGI:1917970	miscRNA		RIKEN cDNA 6330407A03 gene	1843	3714964	3716806
1412	6330408A02Rik	0.890688	7.94837	7.78136	120	340	321008		6330408A02Rik	chr7	13258967	13278721	-	ENSMUSG00000070814	GO:0003674|GO:0005575|GO:0008150	MGI:2447816|Vega:OTTMUSG00000030580	protein-coding		RIKEN cDNA 6330408A02 gene	3347	13258967	13278721
1413	6330409D20Rik	1	0	0	0	0	70730		6330409D20Rik	chr2	32732621	32741016	-	ENSMUSG00000009551	GO:0003674|GO:0005575|GO:0008150	MGI:1917980|Vega:OTTMUSG00000012533	protein-coding	AA517851	RIKEN cDNA 6330409D20 gene	1118	32732621	32740760
1414	6330410L21Rik	2.5	0	1.32193	0	5	319224	#FF6347,black	6330410L21Rik	chr3	129753758	129763882	+			MGI:2441710	miscRNA		RIKEN cDNA 6330410L21 gene	3869	129753758	129763882
1415	6330415B21Rik	1	0	0	0	0	70753		6330415B21Rik	chr6	77380257	77382475	-			MGI:1918003	miscRNA		RIKEN cDNA 6330415B21 gene	2219	77380257	77382475
1416	6330415G19Rik	1	0	0	0	0	320020		6330415G19Rik	chr17	23550799	23565294	+			MGI:2443182	miscRNA		RIKEN cDNA 6330415G19 gene	2219	23550799	23565294
1417	6330416G13Rik	1	0	0	0	0	230279		6330416G13Rik	chr4	63558788	63586353	+	ENSMUSG00000045917	GO:0003674|GO:0005575|GO:0008150|GO:0016020|GO:0016021	MGI:1913920|Vega:OTTMUSG00000000250	protein-coding	AW492431|bM230C2.2	RIKEN cDNA 6330416G13 gene	3630	63560360	63583965
1418	6330418K02Rik	1	0	0	0	0	69004		6330418K02Rik	chr5	138264045	138266661	+		GO:0003674|GO:0005575|GO:0008150	MGI:3697416	miscRNA		RIKEN cDNA 6330418K02 gene	741	138264045	138266661
1419	6330549D23Rik	1	0	0	0	0	229613		6330549D23Rik	chr3	96606662	96629819	-			MGI:2442586	pseudo		RIKEN cDNA 6330549D23 gene	2828	96606662	96629819
1420	6430411K18Rik	1	0	0	0	0	76880		6430411K18Rik	chr12	109591537	109592915	+			MGI:1924130	miscRNA		RIKEN cDNA 6430411K18 gen	1315	109591537	109592851
1421	6430503K07Rik	1	0	0	0	0														551	147187424	147188482
1422	6430531B16Rik	1	0	0	0	0	381933		6430531B16Rik	chr7	139972303	139978755	-	ENSMUSG00000073795	GO:0003674|GO:0005575|GO:0008150	MGI:2685939|Vega:OTTMUSG00000031693	protein-coding	Gm1093	RIKEN cDNA 6430531B16 gene	1161	139972303	139978682	70997
1423	6430548M08Rik	0.0254237	5.88264	0.584963	3	3	234797	#1E90FF,black	6430548M08Rik	chr8	120114152	120165307	+	ENSMUSG00000031824	GO:0003674|GO:0005575|GO:0008150	MGI:2443793|Vega:OTTMUSG00000023422	protein-coding	AW049007|Kiaa0513|mKIAA0513	RIKEN cDNA 6430548M08 gene	6284	120114152	120161264
1424	6430550D23Rik	0.0204082	5.61471	0	2	2	320095	#1E90FF,black	6430550D23Rik	chr2	156000443	156007977	-	ENSMUSG00000074646	GO:0003674|GO:0005575|GO:0008150	MGI:2443361|Vega:OTTMUSG00000018447	protein-coding	RP23-220D12.11	RIKEN cDNA 6430550D23 gene	1971	156000443	156007977
1425	6430562O15Rik	1	0	0	0	0	320893		6430562O15Rik	chr13	99410836	99412826	-		GO:0003674|GO:0005575|GO:0008150	MGI:2444982	miscRNA		RIKEN cDNA 6430562O15 gene	1721	99410836	99412826
1426	6430571L13Rik	1	0	0	0	0	235599		6430571L13Rik	chr9	107340640	107349683	+	ENSMUSG00000037977	GO:0003674|GO:0005575|GO:0008150|GO:0016020|GO:0016021	MGI:2445137|Vega:OTTMUSG00000030262	protein-coding		RIKEN cDNA 6430571L13 gene	2552	107340640	107348025	106672
1427	6430573F11Rik	1	0	0	0	0	319582		6430573F11Rik	chr8	36457548	36513013	+	ENSMUSG00000039620	GO:0003674|GO:0005575|GO:0008150|GO:0008152|GO:0008168|GO:0016740|GO:0032259	MGI:2442328|Vega:OTTMUSG00000027150	protein-coding	Kiaa1456	RIKEN cDNA 6430573F11 gene	1825	36489191	36512588
1428	6430584L05Rik	1	0	0	0	0														3151	55396887	55412285
1429	6430706D22Rik	0.645565	10.3652	9.73386	793	1198	78605	#B0E0E6,black	6430706D22Rik	chr1	88263113	88269408	-			MGI:1925855	miscRNA		RIKEN cDNA 6430706D22 gene	3638	88263113	88269408
1430	6430710C18Rik	0.675629	11.6515	11.0858	1962	3023		#E0FFFF,black												2057	72745846	72813717
1431	6530402F18Rik	1	0	0	0	0	76220		6530402F18Rik	chr2	29243238	29252040	-			MGI:1923470	miscRNA	mKIAA1857	RIKEN cDNA 6530402F18 gene	4292	29245116	29252993
1432	6530403H02Rik	1	0	0	0	0														3914	120454334	120886732
1433	6530411M01Rik	1	0	0	0	0	67791		6530411M01Rik	chr17	9147719	9168022	-			MGI:1915041	miscRNA		RIKEN cDNA 6530411M01 gene	1219	9147719	9168022
1434	6720468P15Rik	0.525265	10.2015	9.27263	716	878	78073	#B0E0E6,black	6720468P15Rik	chr19	57508564	57512788	+			MGI:1925323	miscRNA		RIKEN cDNA 6720468P15 gene	1785	57508564	57512788
1435	6720483E21Rik	1	0	0	0	0	77741		6720483E21Rik	chr1	20888650	20890473	-		GO:0003674|GO:0005575|GO:0008150	MGI:1924991	miscRNA		RIKEN cDNA 6720483E21 gene	1120	20888650	20890473
1436	6720489N17Rik	0.0706522	6.52356	2.70044	13	13	211378	#1E90FF,black	6720489N17Rik	chr13	62603015	62624182	-	ENSMUSG00000072066	GO:0003674|GO:0005575|GO:0008150	MGI:2443901	protein-coding	9330128I06	RIKEN cDNA 6720489N17 gene	2638	62603015	62624182
1437	6820408C15Rik	1	0	0	0	0	228778		6820408C15Rik	chr2	152415587	152444328	+	ENSMUSG00000032680	GO:0003674|GO:0005575|GO:0008150	MGI:3045333|Vega:OTTMUSG00000015836	protein-coding		RIKEN cDNA 6820408C15 gene	1728	152415587	152444133
1438	6820431F20Rik	0.333333	7.09276	5.50779	43	89	547150	#87CEEB,black	6820431F20Rik	chr8	20268053	20297441	-			MGI:3694236	pseudo		cadherin 11 pseudogene	4659	20268286	20297432
1439	7420426K07Rik	2.34396	10.2384	11.4674	732	3929	546157	#FF6347,black	7420426K07Rik	chr9	98903119	98904622	+	ENSMUSG00000074123	GO:0003674|GO:0005575|GO:0008150	MGI:3588253	protein-coding		RIKEN cDNA 7420426K07 gene	1504	98903119	98903844	623166|623186|71979
1440	7420461P10Rik	1.6527	11.4349	12.1597	1699	6241	100038657	#FFA07A,black	7420461P10Rik	chr1	162647243	162658219	-	ENSMUSG00000091060	GO:0003674|GO:0005575|GO:0008150	MGI:3642786	protein-coding	ENSMUSG00000073516	RIKEN cDNA 7420461P10 gene	741	162647243	162658115
1441	7420700N18Rik	1	0	0	0	0	74517		7420700N18Rik	chr8	31367749	31382438	+		GO:0003674|GO:0005575|GO:0008150	MGI:1921767	miscRNA		RIKEN cDNA 7420700N18 gene	1757	31367749	31382438
1442	7420701I03Rik	1	0	0	0	0	71457		7420701I03Rik	chr12	11047813	11078741	+			MGI:1918707	miscRNA		RIKEN cDNA 7420701I03 gene	736	11047813	11078741
1443	7530416G11Rik	1	0	0	0	0	328577		7530416G11Rik	chr15	85492736	85503227	-	ENSMUSG00000096607	GO:0003674|GO:0005575|GO:0008150	MGI:3036279	protein-coding		RIKEN cDNA 7530416G11 gene	1161	85492736	85503227
1444	7630403G23Rik	1	0	0	0	0	77119		7630403G23Rik	chr9	34042371	34059019	+			MGI:1924369	miscRNA		RIKEN cDNA 7630403G23 gene	1082	34042371	34059019
1445	8030411F24Rik	1	0	0	0	0	78609		8030411F24Rik	chr2	148782009	148785936	+	ENSMUSG00000027444	GO:0003674|GO:0004869|GO:0005575|GO:0005576|GO:0008150|GO:0010466|GO:0030414	MGI:1925859|Vega:OTTMUSG00000015726	protein-coding	Cst14	RIKEN cDNA 8030411F24 gene	601	148782009	148785827	13013|69362|77705
1446	8030423F21Rik	1	0	0	0	0	211001		8030423F21Rik	chr5	52607550	52619011	-		GO:0003674|GO:0005575|GO:0008150	MGI:2443206	miscRNA		RIKEN cDNA 8030423F21 gene	2850	52607550	52619011
1447	8030423J24Rik	1	0	0	0	0	77166		8030423J24Rik	chr13	70882948	70884503	+	ENSMUSG00000021600	GO:0003674|GO:0005575|GO:0008150	MGI:1924416	protein-coding		RIKEN cDNA 8030423J24 gene	869	70882948	70884239
1448	8030442B05Rik	1	0	0	0	0	77543		8030442B05Rik	chr2	11338366	11398500	-			MGI:1924793	miscRNA		RIKEN cDNA 8030442B05 gene	1034	11338366	11398500
1449	8030443G20Rik	1	0	0	0	0	77173		8030443G20Rik	chr4	108942843	108972077	-			MGI:1924423	miscRNA		RIKEN cDNA 8030443G20 gene	903	108942843	108972077
1450	8030451O07Rik	1	0	0	0	0														1926	72226383	72234327
1451	8030455M16Rik	1	0	0	0	0														902	110047432	110057176
1452	8030462N17Rik	1	0	0	0	0	212163		8030462N17Rik	chr18	77633281	77714486	-	ENSMUSG00000047466	GO:0003674|GO:0005575|GO:0008150	MGI:2444951	protein-coding	Akd2	RIKEN cDNA 8030462N17 gene	3418	77633281	77714010
1453	8430408G22Rik	0.166667	6.04439	3.45943	4	22	213393	#00BFFF,black	8430408G22Rik	chr6	116650684	116652847	+	ENSMUSG00000048489	GO:0003674|GO:0005739|GO:0008150	MGI:1918730	protein-coding	Depp|Fseg	RIKEN cDNA 8430408G22 gene	1317	116650684	116652315
1454	8430419L09Rik	0.198864	7.45943	5.12928	69	69	74525	#00BFFF,black	8430419L09Rik	chr6	135197987	135236240	+	ENSMUSG00000030207	GO:0003674|GO:0005575|GO:0008150|GO:0016020|GO:0016021	MGI:1921775|Vega:OTTMUSG00000024065	protein-coding	Kiaa1467|mKIAA1467	RIKEN cDNA 8430419L09 gene	4209	135197987	135233984	106581
1455	8430422H06Rik	1	0	0	0	0	74529		8430422H06Rik	chr18	14232306	14278542	+			MGI:1921779	miscRNA		RIKEN cDNA 8430422H06 gene	1274	14232306	14278542
1456	8430423G03Rik	1	0	0	0	0	71473		8430423G03Rik	chr5	148950250	148951658	+		GO:0003674|GO:0005575|GO:0008150	MGI:1918723	miscRNA		RIKEN cDNA 8430423G03 gene	639	148950250	148951658
1457	8430426J06Rik	0.58988	8.55267	7.79116	204	342	78102	#B0E0E6,black	8430426J06Rik	chr15	81242660	81251862	-			MGI:1925352	miscRNA		RIKEN cDNA 8430426J06 gene	1225	81242654	81251862
1458	8430429K09Rik	0.938776	5.61471	5.52356	2	90	71523		8430429K09Rik	chr11	3452437	3479831	+		GO:0003674|GO:0005575|GO:0008150	MGI:1918773	miscRNA		RIKEN cDNA 8430429K09 gene	2583	3452437	3479831
1459	8430430B14Rik	1	0	0	0	0														436	83998552	84013408
1460	8430431K14Rik	0.0307692	5.02237	0	1	1	78103	#1E90FF,black	8430431K14Rik	chr19	31213543	31216396	-			MGI:1925353	miscRNA		RIKEN cDNA 8430431K14 gene	2854	31213543	31216396
1461	8430436N08Rik	1	0	0	0	0	71510		8430436N08Rik	chr4	7560688	7573801	+			MGI:1918760	miscRNA		RIKEN cDNA 8430436N08 gene	1077	7560688	7573801
1462	8430437L04Rik	1	0	0	0	0	74541		8430437L04Rik	chr2	72703510	72729468	+			MGI:1921791	miscRNA		RIKEN cDNA 8430437L04 gene	1663	72703510	72729468
1463	9030025P20Rik	1	0	0	0	1	100041574		9030025P20Rik	chr17	14978864	15011041	+	ENSMUSG00000073455	GO:0003674|GO:0005575|GO:0008150	MGI:3583895	protein-coding	D17Zt9e	RIKEN cDNA 9030025P20 gene	2120	14978864	14990804	100041621|381062
1464	9030204H09Rik	1	0	0	0	0	77665		9030204H09Rik	chr2	35819190	35823385	+			MGI:1924915	miscRNA		RIKEN cDNA 9030204H09 gene	653	35819190	35823385
1465	9030404E10Rik	1	0	0	0	0	71528		9030404E10Rik	chr16	30021842	30039479	-			MGI:1918778	miscRNA		RIKEN cDNA 9030404E10 gene	1209	30021842	30039479
1466	9030612E09Rik	1	0	0	0	0	74530		9030612E09Rik	chr10	43174704	43176562	+	ENSMUSG00000045008	GO:0003674|GO:0005575|GO:0008150	MGI:1921780	protein-coding		RIKEN cDNA 9030612E09 gene	1867	43174699	43176565
1467	9030617O03Rik	1	0	0	0	0	217830		9030617O03Rik	chr12	100779123	100896980	+	ENSMUSG00000021185	GO:0003674|GO:0005739|GO:0008150	MGI:2444813|Vega:OTTMUSG00000024490	protein-coding		RIKEN cDNA 9030617O03 gene	3229	100779123	100871453
1468	9030619P08Rik	1	0	0	0	0	105892		9030619P08Rik	chr15	75427606	75431829	-	ENSMUSG00000053168	GO:0003674|GO:0005575|GO:0008150	MGI:3612405	protein-coding		RIKEN cDNA 9030619P08 gene	857	75427606	75431829	100041546|110454|17067|17071|23934|57248
1469	9030624G23Rik	1	0	0	0	0	66808		9030624G23Rik	chr12	24043202	24097269	-	ENSMUSG00000073158	GO:0003674|GO:0005575|GO:0008150	MGI:1914058	protein-coding		RIKEN cDNA 9030624G23 gene	2268	24043202	24096968	100039060|100043381|100043387|100043915|100233208|100503353|13999|170938|208111|208292|216177|234358|234362|234413|236193|237775|240063|240064|240066|240068|244556|329575|330788|353208|382019|619310|620419|626802|626832|630836|636741|664987|665001|665211|668039|66869|668923|69277|72139|73610
1470	9030624J02Rik	1	0	0	0	1	71517		9030624J02Rik	chr7	118740271	118841491	+	ENSMUSG00000030982	GO:0003674|GO:0005575|GO:0008150|GO:0016020|GO:0016021	MGI:1918767|Vega:OTTMUSG00000025727	protein-coding	2610029J22Rik	RIKEN cDNA 9030624J02 gene	3577	118740271	118841294
1471	9030625G05Rik	0.255102	5.61471	3.64386	2	25		#87CEEB,black												1047	74972764	74981547
1472	9130008F23Rik	1	0	0	0	0	71583		9130008F23Rik	chr17	40875482	40880558	-	ENSMUSG00000054951	GO:0003674|GO:0005575|GO:0008150	MGI:1918833	protein-coding		RIKEN cDNA 9130008F23 gene	2159	40875482	40880536
1473	9130011E15Rik	443	0	8.79116	0	633	71617	#FF0000,black	9130011E15Rik	chr19	45818144	45998488	-	ENSMUSG00000039901	GO:0003674|GO:0005575|GO:0008150|GO:0016020|GO:0016021	MGI:1918867	protein-coding	AI431055|AW050122	RIKEN cDNA 9130011E15 gene	2896	45818144	45998488
1474	9130015A21Rik	1	0	0	0	0	71581		9130015A21Rik	chr12	35672291	35695118	-			MGI:1918831	miscRNA		RIKEN cDNA 9130015A21 gene	1057	35672291	35695118
1475	9130015L21Rik	1	0	0	0	0	71613		9130015L21Rik	chr2	160016653	160040620	+			MGI:1918863	miscRNA		RIKEN cDNA 9130015L21 gene	607	160016653	160040620
1476	9130019O22Rik	1	0	0	0	0	78921		9130019O22Rik	chr7	127382260	127387166	-	ENSMUSG00000030823	GO:0003674|GO:0005575|GO:0008150|GO:0046872	MGI:1926171|Vega:OTTMUSG00000035263	protein-coding		RIKEN cDNA 9130019O22 gene	3878	127382260	127386957	101604|233893|269997|69234|71131
1477	9130019P16Rik	1	0	0	0	0	100042056		9130019P16Rik	chr6	54245742	54430221	-		GO:0003674|GO:0005575|GO:0008150	MGI:1918824|Vega:OTTMUSG00000023151	miscRNA	6430501H15Rik|OTTMUSG00000023151	RIKEN cDNA 9130019P16 gene	4486	54269681	54430221
1478	9130023H24Rik	0.265193	8.08481	6.16993	137	138	100043133	#87CEEB,black	9130023H24Rik	chr7	128234451	128238031	-	ENSMUSG00000062944	GO:0003674|GO:0005575|GO:0008150	MGI:2442738	protein-coding	GLI4	RIKEN cDNA 9130023H24 gene	3581	128234451	128237419	195522|22654|22691|22704|242109|320683
1479	9130024F11Rik	1	0	0	0	0	329160		9130024F11Rik	chr1	56971469	57042513	+		GO:0003674|GO:0005575|GO:0008150	MGI:1926150	miscRNA	B530002L08|EG329160	RIKEN cDNA 9130024F11 gene	3728	56971469	56975196
1480	9130204L05Rik	1	0	0	0	0	229550		9130204L05Rik	chr3	91088137	91090805	-	ENSMUSG00000091175	GO:0003674|GO:0005575|GO:0008150	MGI:2684973	protein-coding	Gm127	RIKEN cDNA 9130204L05 gene	491	91088137	91090805
1481	9130209A04Rik	1	0	0	0	0	77668		9130209A04Rik	chr18	47452668	47470868	+			MGI:1924918	miscRNA		RIKEN cDNA 9130209A04 gene	676	47452668	47470868
1482	9130221F21Rik	1	0	0	0	0	330350		9130221F21Rik	chr6	72013896	72042528	-			MGI:4840488	miscRNA	9130221F21	RIKEN cDNA 9130221F21 gene	2631	72013896	72042528
1483	9130221H12Rik	1	0	0	0	0	77124		9130221H12Rik	chr7	25228723	25230264	+		GO:0003674|GO:0005575|GO:0008150	MGI:1924374	miscRNA	AU016887	RIKEN cDNA 9130221H12 gene	1542	25228723	25230264
1484	9130227L01Rik	1	0	0	0	0	329159		9130227L01Rik	chr1	55931241	55972098	+			MGI:2445084	miscRNA		RIKEN cDNA 9130227L01 gene	1906	55931241	55972098
1485	9130230L23Rik	1	0	0	0	0	231253		9130230L23Rik	chr5	65987928	66004285	-		GO:0003674|GO:0005575|GO:0008150	MGI:3041166	miscRNA		RIKEN cDNA 9130230L23 gene	1454	65987928	66004285
1486	9130401M01Rik	35	0	5.12928	0	69	75758	#FF0000,black	9130401M01Rik	chr15	58022259	58034294	-	ENSMUSG00000022362	GO:0003674|GO:0005575|GO:0008150	MGI:1923008	protein-coding	AI849328	RIKEN cDNA 9130401M01 gene	1308	58022271	58034200
1487	9130409I23Rik	0.716418	7.65105	7.16993	87	240	619326	#E0FFFF,black	9130409I23Rik	chr1	181051237	181060667	+	ENSMUSG00000038768	GO:0003674|GO:0005575|GO:0008150	MGI:3588271	protein-coding		RIKEN cDNA 9130409I23 gene	1898	181051237	181059814	13244|70059
1488	9130409J20Rik	1	0	0	0	0	71576		9130409J20Rik	chr11	66956544	66964744	+		GO:0003674|GO:0005575|GO:0008150	MGI:1918826	protein-coding		RIKEN cDNA 9130409J20 gene	1516	66956638	66965014
1489	9230009I02Rik	1	0	0	0	0	619293		9230009I02Rik	chr11	51085087	51091835	+		GO:0003674|GO:0005575|GO:0008150	MGI:3588229	miscRNA		RIKEN cDNA 9230009I02 gene	1150	51085087	51091835
1490	9230102K24Rik	1	0	0	0	0	109335		9230102K24Rik	chr10	110600650	110615961	+			MGI:1925931	miscRNA		RIKEN cDNA 9230102K24 gene	1303	110600650	110615961
1491	9230102O04Rik	1	0	0	0	0	77682		9230102O04Rik	chr2	9883041	9889540	-		GO:0003674|GO:0005575|GO:0008150	MGI:1924932	miscRNA		RIKEN cDNA 9230102O04 gene	737	9883041	9889540
1492	9230104L09Rik	1	0	0	0	0	77705		9230104L09Rik	chr2	148846714	148850934	-	ENSMUSG00000027446	GO:0003674|GO:0005575|GO:0008150	MGI:1924955|Vega:OTTMUSG00000015720	protein-coding	mCST E2	RIKEN cDNA 9230104L09 gene	658	148846714	148850880	13013|69362|78609
1493	9230105E05Rik	1	0	0	0	0	320626		9230105E05Rik	chr10	120389523	120392793	+			MGI:2444388	miscRNA		RIKEN cDNA 9230105E05 gene	2250	120389523	120392793
1494	9230110C19Rik	4.5	0	2.16993	0	9	234912	#FF4500,black	9230110C19Rik	chr9	8021672	8042823	-	ENSMUSG00000053070	GO:0003674|GO:0005575|GO:0008150	MGI:3045346	protein-coding		RIKEN cDNA 9230110C19 gene	1592	8021672	8042779
1495	9230110F15Rik	1	0	0	0	0	77080		9230110F15Rik	chr9	35838329	35844150	-	ENSMUSG00000047980	GO:0003674|GO:0005575|GO:0008150	MGI:1924330	protein-coding	Pate-A|mANLP3	RIKEN cDNA 9230110F15 gene	1135	35838329	35844061	546123
1496	9230112D13Rik	1	0	0	0	0	78243		9230112D13Rik	chr14	34511621	34522801	-	ENSMUSG00000021797	GO:0003674|GO:0005575|GO:0008150	MGI:1925493	protein-coding		RIKEN cDNA 9230112D13 gene	778	34511621	34522735
1497	9230112J17Rik	1	0	0	0	0	100504561		9230112J17Rik	chr9	60523967	60545882	-			MGI:1924999	miscRNA		RIKEN cDNA 9230112J17 gene	2448	60523967	60545882
1498	9230114K14Rik	0.240409	7.61102	5.55459	82	92	414108	#00BFFF,black	9230114K14Rik	chr5	52190681	52245896	+		GO:0003674|GO:0005575|GO:0008150	MGI:3041212	miscRNA		RIKEN cDNA 9230114K14 gene	2118	52190681	52197984
1499	9230116L04Rik	1	0	0	0	0														1599	79088705	79103939
1500	9230116N13Rik	1	0	0	0	0	320054		9230116N13Rik	chr1	136411916	136415519	-		GO:0003674|GO:0005575|GO:0008150	MGI:2443255	miscRNA		RIKEN cDNA 9230116N13 gene	2097	136411916	136415519
1501	9230117E06Rik	1	0	0	0	0														501	22511480	22517685
1502	9330020H09Rik	1	0	0	0	0	100048895		9330020H09Rik	chr15	98567324	98570864	+			MGI:3704457	miscRNA	ENSMUSG00000075426	RIKEN cDNA 9330020H09 gene	3428	98567324	98570864
1503	9330102E08Rik	0.680473	6.40088	5.84549	10	112	330427	#E0FFFF,black	9330102E08Rik	chr6	128169704	128183803	-			MGI:3026973	miscRNA		RIKEN cDNA 9330102E08 gene	3847	128169700	128183803
1504	9330111N05Rik	1	0	0	0	0	319983		9330111N05Rik	chr13	80964074	81126424	+		GO:0003674|GO:0005575|GO:0008150	MGI:2443112	miscRNA		RIKEN cDNA 9330111N05 gene	1407	80964074	81079857
1505	9330117O12Rik	1	0	0	0	0														1840	54611744	54639870
1506	9330133O14Rik	0.362986	8.93369	7.47168	284	285	100689703	#87CEEB,black	9330133O14Rik	chr8	122443656	122446476	+			MGI:2442309	miscRNA		RIKEN cDNA 9330133O14 gene	2821	122443656	122446476
1507	9330136K24Rik	0.0816327	5.61471	2	2	8		#1E90FF,black												2476	21528196	21535878
1508	9330151L19Rik	1	0	0	0	0	414085		9330151L19Rik	chr12	69197211	69199868	+		GO:0003674|GO:0005575|GO:0008150	MGI:3041168	miscRNA		RIKEN cDNA 9330151L19 gene	2546	69197211	69199868
1509	9330158H04Rik	0.0307692	5.02237	0	1	1	319472	#1E90FF,black	9330158H04Rik	chr6	36209620	36390191	-		GO:0003674|GO:0005575|GO:0008150	MGI:2442094	miscRNA		RIKEN cDNA 9330158H04 gene	3103	36333138	36388234
1510	9330159F19Rik	0.0307692	5.02237	0	1	1	212448	#1E90FF,black	9330159F19Rik	chr10	29211643	29230779	+	ENSMUSG00000004360	GO:0003674|GO:0005575|GO:0008150	MGI:3036239	protein-coding		RIKEN cDNA 9330159F19 gene	5644	29211643	29227371
1511	9330159M07Rik	1	0	0	0	2	319673		9330159M07Rik	chr9	88841798	88858870	-		GO:0003674|GO:0005575|GO:0008150	MGI:2442519	miscRNA	1700096K11Rik|mU50hg-a	RIKEN cDNA 9330159M07 gene	2818	88841798	88858870
1512	9330162012Rik	1	0	0	0	0	493800		9330162012Rik	chr13	24937411	24941417	+			MGI:3604449	miscRNA	D630032B01Rik	cDNA RIKEN 9330162012 gene	1468	24937401	24939049
1513	9330162B11Rik	1	0	0	0	0	320272		9330162B11Rik	chr1	188006576	188008990	-			MGI:2443717	miscRNA		RIKEN cDNA 9330162B11 gene	2212	188006576	188008990
1514	9330175E14Rik	1	0	0	0	0	320377		9330175E14Rik	chr8	94433127	94435103	-			MGI:2443913	miscRNA	A630085K21	RIKEN cDNA 9330175E14 gene	1538	94433127	94435103
1515	9330175M20Rik	1	0	0	0	0	442821		9330175M20Rik	chr1	51218386	51333779	-			MGI:3045285	miscRNA		RIKEN cDNA 9330175M20 gene	2552	51218386	51333779
1516	9330178D15Rik	1	0	0	0	0	329780		9330178D15Rik	chr3	155976354	156008592	+			MGI:4437729	miscRNA	9330178D15	RIKEN cDNA 9330178D15 gene	3451	155976354	156008592
1517	9330179D12Rik	1	0	0	0	0	77558		9330179D12Rik	chr6	127149389	127212419	+		GO:0003674|GO:0005575|GO:0008150	MGI:1924808	miscRNA		RIKEN cDNA 9330179D12 gene	1494	127149389	127212419
1518	9330182L06Rik	16	0	4	0	32	231014	#FF0000,black	9330182L06Rik	chr5	9266193	9480717	+	ENSMUSG00000056004	GO:0003674|GO:0005575|GO:0008150|GO:0016020|GO:0016021	MGI:2443264|Vega:OTTMUSG00000025805	protein-coding	Eig121l	RIKEN cDNA 9330182L06 gene	4627	9266193	9479255	229722
1519	9330182O14Rik	1	0	0	0	0	328531		9330182O14Rik	chr15	40134365	40150010	+	ENSMUSG00000094112	GO:0003674|GO:0005575|GO:0008150	MGI:3045378	protein-coding		RIKEN cDNA 9330182O14 gene	2053	40134365	40148689
1520	9330188P03Rik	1	0	0	0	0	380930		9330188P03Rik	chr14	105589549	105594928	+		GO:0003674|GO:0005575|GO:0008150	MGI:2686435	miscRNA	Gm1589|mgt-6	RIKEN cDNA 9330188P03 gene	1082	105589549	105593929
1521	9330199G10Rik	1	0	0	0	0														3448	19462847	19504367
1522	9430007A20Rik	1	0	0	0	0	381572		9430007A20Rik	chr4	144519822	144529353	+	ENSMUSG00000028593	GO:0003674|GO:0005575|GO:0008150|GO:0008152|GO:0016020|GO:0016021|GO:0016787	MGI:2685880|Vega:OTTMUSG00000010536	protein-coding	Aadacl4|Gm1034	RIKEN cDNA 9430007A20 gene	1406	144519822	144529235	101055998|16890|229333|230883|230890|320024|329993|433597|435732|435815|546849|627085|639634|666803|67758
1523	9430014N10Rik	1	0	0	0	0	77248		9430014N10Rik	chr15	93904856	93927111	-			MGI:1924498	miscRNA		RIKEN cDNA 9430014N10 gene	1131	93904856	93927111
1524	9430015G10Rik	1	0	0	0	0	230996		9430015G10Rik	chr4	156109998	156127263	+	ENSMUSG00000059939	GO:0003674|GO:0005575|GO:0008150	MGI:2444364|Vega:OTTMUSG00000011081	protein-coding		RIKEN cDNA 9430015G10 gene	2660	156109998	156125514
1525	9430016H08Rik	53	0	5.72792	0	104	68115	#FF0000,black	9430016H08Rik	chr1	57406548	57415958	+	ENSMUSG00000025971	GO:0003674|GO:0005575|GO:0005739|GO:0008150	MGI:1915365|Vega:OTTMUSG00000029760	protein-coding	AA409999|C78988	RIKEN cDNA 9430016H08 gene	1325	57406548	57415734
1526	9430018G01Rik	1	0	0	0	0	319812		9430018G01Rik	chr6	43442429	43474318	+			MGI:2442776	miscRNA		RIKEN cDNA 9430018G01 gene	4095	43442429	43474318
1527	9430019J16Rik	1	0	0	0	0	77269		9430019J16Rik	chr2	75436057	75444179	-			MGI:1924519	miscRNA		RIKEN cDNA 9430019J16 gene	929	75436057	75444179
1528	9430020K01Rik	0.230769	5.02237	2.90689	1	15	240185	#00BFFF,black	9430020K01Rik	chr18	4634929	4682869	+	ENSMUSG00000033960	GO:0003674|GO:0005911|GO:0007155|GO:0008150|GO:0030054	MGI:2685174	protein-coding	1110056P05Rik|Gm328|Jcad|mKIAA1462	RIKEN cDNA 9430020K01 gene	6731	4634929	4680260
1529	9430021M05Rik	1	0	0	0	0	77288		9430021M05Rik	chr2	162661163	162675204	+		GO:0003674|GO:0005575|GO:0008150	MGI:1924538	miscRNA		RIKEN cDNA 9430021M05 gene	2148	162661163	162675204
1530	9430037G07Rik	0.132911	6.30378	3.39232	8	21	320692	#00BFFF,black	9430037G07Rik	chr9	88595325	88599243	-			MGI:2444544	miscRNA		RIKEN cDNA 9430037G07 gene	3177	88595325	88599243
1531	9430038I01Rik	1.9043	10.0147	10.944	624	2751	77252	#FFA07A,black	9430038I01Rik	chr7	137375569	137410756	-	ENSMUSG00000040139	GO:0003674|GO:0005575|GO:0008150	MGI:1924502|Vega:OTTMUSG00000029134	protein-coding		RIKEN cDNA 9430038I01 gene	1125	137375569	137410708
1532	9430041J12Rik	1	0	0	0	0	77323		9430041J12Rik	chr7	4074125	4120728	-			MGI:1924573	miscRNA		RIKEN cDNA 9430041J12 gene	2312	4074125	4120728
1533	9430060I03Rik	1	0	0	0	0	100037260		9430060I03Rik	chr1	92933543	92950590	-			MGI:3702484	miscRNA		RIKEN cDNA 9430060I03 gene	1672	92933543	92950590
1534	9430065F17Rik	1	0	0	0	0														1424	67553202	67570892
1535	9430069I07Rik	1	0	0	0	0	77358		9430069I07Rik	chr15	34349051	34357872	-	ENSMUSG00000094447	GO:0003674|GO:0005575|GO:0008150	MGI:1924608	protein-coding		RIKEN cDNA 9430069I07 gene	572	34349051	34357872
1536	9430076C15Rik	1	0	0	0	0	320189		9430076C15Rik	chr6	53287295	53649006	+		GO:0003674|GO:0005575|GO:0008150	MGI:2443551	miscRNA		RIKEN cDNA 9430076C15 gene	3029	53287295	53397216
1537	9430078K24Rik	0.0307692	5.02237	0	1	1		#1E90FF,black												1454	79917019	79936264
1538	9430083A17Rik	1	0	0	0	0	77428		9430083A17Rik	chr13	51097738	51100727	-			MGI:1924678	miscRNA		RIKEN cDNA 9430083A17 gene	2990	51097738	51100727
1539	9430091E24Rik	27.5	0	4.78136	0	54	434350	#FF0000,black	9430091E24Rik	chr8	111127444	111145498	-		GO:0003674|GO:0005575|GO:0008150	MGI:1924618	miscRNA		RIKEN cDNA 9430091E24 gene	2671	111127444	111145498
1540	9530002B09Rik	1	0	0	0	0	77432		9530002B09Rik	chr4	122689259	122705135	+	ENSMUSG00000023263	GO:0003674|GO:0005575|GO:0008150	MGI:1924682|Vega:OTTMUSG00000008879	protein-coding	Aump|Vpp1|Vppl	RIKEN cDNA 9530002B09 gene	825	122689259	122705135	545677|666921|666927
1541	9530003J23Rik	1	0	0	0	0	77397		9530003J23Rik	chr10	117232237	117238681	-	ENSMUSG00000020177	GO:0003674|GO:0005575|GO:0008150	MGI:1924647|Vega:OTTMUSG00000027778	protein-coding		RIKEN cDNA 9530003J23 gene	1219	117233753	117238580	16770|17105|17110|278203|67328|69032|69444|75622
1542	9530014B07Rik	1	0	0	0	0														754	53635892	53639201
1543	9530020I12Rik	1	0	0	0	0														2284	11185993	11204502
1544	9530026F06Rik	1	0	0	0	0	77341		9530026F06Rik	chr1	61378432	61395904	+			MGI:1924591	miscRNA		RIKEN cDNA 9530026F06 gene	892	61378432	61395904
1545	9530026P05Rik	1	0	0	0	0	330385		9530026P05Rik	chr6	92940582	93272977	+		GO:0003674|GO:0005575|GO:0008150	MGI:1924659	miscRNA	B430306B02	RIKEN cDNA 9530026P05 gene	995	92940582	93111749
1546	9530027J09Rik	1	0	0	0	0	100500713		9530027J09Rik	chrX	48276792	48285426	-			MGI:4820557	miscRNA		RIKEN cDNA 9530027J09 gene	1684	48276792	48285426
1547	9530036O11Rik	1	0	0	0	0	654796		9530036O11Rik	chr5	28458274	28933995	+		GO:0003674|GO:0005575|GO:0008150	MGI:2444607	miscRNA		RIKEN cDNA 9530036O11Rik	2926	28466984	28719209
1548	9530051G07Rik	0.280467	8.22641	6.39232	158	158	319781	#87CEEB,black	9530051G07Rik	chrX	153037629	153072915	+		GO:0003674|GO:0005575|GO:0008150	MGI:2442715	miscRNA		RIKEN cDNA 9530051G07 gene	4414	153037629	153072915
1549	9530052E02Rik	1	0	0	0	0	619321		9530052E02Rik	chr8	11007850	11054541	+		GO:0003674|GO:0005575|GO:0008150	MGI:3588277	miscRNA		RIKEN cDNA 9530052E02 gene	954	11007850	11054541
1550	9530053A07Rik	1	0	0	0	0	319482		9530053A07Rik	chr7	28129466	28164811	+	ENSMUSG00000078776	GO:0003674|GO:0005575|GO:0008150	MGI:2442118|Vega:OTTMUSG00000032919	protein-coding	FCGBP	RIKEN cDNA 9530053A07 gene	7922	28129466	28164654	17831.chr7.1|17831.chr7.2|17833|18419|215384|21683|22371|22635|239611|243369|333088|353328|628870|73230|74180
1551	9530059O14Rik	1	0	0	0	0	319626		9530059O14Rik	chr9	122572501	122679596	+		GO:0003674|GO:0005575|GO:0008150	MGI:2442421	miscRNA		RIKEN cDNA 9530059O14 gene	3978	122572501	122580647
1552	9530062K07Rik	1	0	0	0	0														785	116199410	116207993
1553	9530068E07Rik	1.17801	11.3323	11.5687	1578	4215	213673		9530068E07Rik	chr11	52396428	52408723	+	ENSMUSG00000036275	GO:0003674|GO:0005575|GO:0008150|GO:0016020|GO:0016021	MGI:2654705|Vega:OTTMUSG00000005627	protein-coding	C85061|Kct2	RIKEN cDNA 9530068E07 gene	2467	52396428	52407076
1554	9530077C05Rik	1	0	0	0	0	68283		9530077C05Rik	chr9	22411577	22444679	+	ENSMUSG00000036411	GO:0003674|GO:0005575|GO:0008150	MGI:1915533	protein-coding	1110003N12Rik|Kiaa0895|mKIAA0895	RIKEN cDNA 9530077C05 gene	2157	22411577	22444230	74356
1555	9530080O11Rik	1	0	0	0	0	319247		9530080O11Rik	chr4	95959711	95967655	-			MGI:2441751	miscRNA		RIKEN cDNA 9530080O11 gene	1729	95959711	95967655
1556	9530082P21Rik	1	0	0	0	1	638247		9530082P21Rik	chr17	23743234	23754065	+		GO:0003674|GO:0005575|GO:0008150	MGI:3603340	miscRNA	E030034P13Rik	RIKEN cDNA 9530082P21 gene	3162	23749236	23754065
1557	9530091C08Rik	5	0	2.32193	0	10	320440	#FF4500,black	9530091C08Rik	chr9	68765346	68773322	+			MGI:2444034	miscRNA		RIKEN cDNA 9530091C08 gene	7977	68765346	68773322
1558	9630001P10Rik	1	0	0	0	0														2811	45639275	45645469
1559	9630013A20Rik	1	0	0	0	0	319903		9630013A20Rik	chr14	84451476	84476424	-			MGI:2442953	miscRNA		RIKEN cDNA 9630013A20 gene	2056	84458838	84476424
1560	9630013K17Rik	1	0	0	0	0														1072	63964226	63968040
1561	9630028B13Rik	1	0	0	0	2	319562		9630028B13Rik	chr1	185429357	185441819	-			MGI:2442281	miscRNA		RIKEN cDNA 9630028B13 gene	3406	185429357	185441819
1562	9630028H03Rik	1	0	0	0	0	320684		9630028H03Rik	chr2	135580530	135583220	-			MGI:2444526	miscRNA		RIKEN cDNA 9630028H03 gene	2288	135580530	135583220
1563	9630028I04Rik	1	0	0	0	0														2579	27235075	27248066
1564	9830107B12Rik	1	0	0	0	0	328829		9830107B12Rik	chr17	48125605	48146307	-	ENSMUSG00000073386	GO:0003674|GO:0005575|GO:0008150	MGI:3608415	protein-coding	Trem5	RIKEN cDNA 9830107B12 gene	3730	48125605	48146008	224840|320148|328830
1565	9830132P13Rik	0.135714	6.12928	3.24793	5	19		#00BFFF,black												4188	127916171	127955220
1566	9830147E19Rik	1	0	0	0	1	208111		9830147E19Rik	chr7	42609526	42642604	-	ENSMUSG00000074158	GO:0003674|GO:0005575|GO:0034605|GO:0046872	MGI:3036263|Vega:OTTMUSG00000035833	protein-coding	C330019L16Rik	RIKEN cDNA 9830147E19 gene	5011	42609526	42642604	100039060|100043381|100043387|100043915|100233208|100503353|13999|170938|208292|216177|234358|234362|234413|236193|237775|240063|240064|240066|240068|244556|329575|330788|353208|382019|619310|620419|626802|626832|630836|636741|664987|665001|665211|668039|66808|66869|668923|69277|72139|73610
1567	9830166K06Rik	1	0	0	0	0	402757		9830166K06Rik	chr19	8651796	8663335	-			MGI:3028064	miscRNA		RIKEN cDNA 9830166K06 gene	2745	8651796	8663335
1568	9930012K11Rik	1	0	0	0	0	268759		9930012K11Rik	chr14	70154405	70159502	-	ENSMUSG00000044551	GO:0003674|GO:0005575|GO:0008150	MGI:2145726|Vega:OTTMUSG00000032872	protein-coding	AU016692	RIKEN cDNA 9930012K11 gene	1986	70154405	70159380
1569	9930014A18Rik	1	0	0	0	0	320469		9930014A18Rik	chr15	60822965	60831400	+			MGI:2444091	miscRNA		RIKEN cDNA 9930014A18 gene	5130	60822965	60831400
1570	9930021J03Rik	2	0	1	0	4	240613		9930021J03Rik	chr19	29714402	29806009	-	ENSMUSG00000046138	GO:0003674|GO:0005575|GO:0008150	MGI:2444398|Vega:OTTMUSG00000042117	protein-coding	ENSMUSG00000048936|Gm9832|mKIAA2026	RIKEN cDNA 9930021J03 gene	8026	29714402	29805874
1571	9930104L06Rik	1	0	0	0	0	194268		9930104L06Rik	chr4	124937048	124944661	+		GO:0003674|GO:0005575|GO:0008150	MGI:3041172	protein-coding		RIKEN cDNA 9930104L06 gene	2942	124937048	124942662
1572	9930111H07Rik	1	0	0	0	0														821	85775271	85784694
1573	9930111J21Rik1	1	0	0	0	0	667214		9930111J21Rik1	chr11	48904656	48992246	-	ENSMUSG00000069893	GO:0003674|GO:0005575|GO:0008150	MGI:3041173|Vega:OTTMUSG00000005529	protein-coding	9930111J21Rik|Iigp	RIKEN cDNA 9930111J21 gene 1	3863	48946150	48979381	100039796|15944|15953|16145|21822|225594|240327|240328|245240|432555|54396|60440|620913
1574	9930111J21Rik2	1	0	0	0	0	245240		9930111J21Rik2	chr11	49037660	49051242	-	ENSMUSG00000069892	GO:0003674|GO:0005575|GO:0008150	MGI:3711310|Vega:OTTMUSG00000005540	protein-coding	9930111J21Rik|Irgb5|OTTMUSG00000005540|RP23-54N20.1	RIKEN cDNA 9930111J21 gene 2	4806	48965817	49051242	100039796|15944|15953|16145|21822|225594|240327|240328|432555|54396|60440|620913|667214
1575	a	1	0	0	0	0	50518		a	chr2	154951194	155051012	+	ENSMUSG00000027596	GO:0005515|GO:0005576|GO:0006091|GO:0008343|GO:0009755|GO:0031779|GO:0031781|GO:0031782|GO:0032402|GO:0032438|GO:0040030|GO:0042438|GO:0043473|GO:0071514	MGI:87853|Vega:OTTMUSG00000015981	protein-coding	A<y>|ASIP|ASP|As	nonagouti	692	155013570	155050798
1576	A130010J15Rik	1.5	0	0.584963	0	3	319266		A130010J15Rik	chr1	193168049	193177832	+	ENSMUSG00000079144	GO:0003674|GO:0005575|GO:0008150	MGI:2441776|Vega:OTTMUSG00000020793	protein-coding		RIKEN cDNA A130010J15 gene	3834	193173469	193175133
1577	A130077B15Rik	1	0	0	0	0	319272		A130077B15Rik	chr10	122565023	122569891	-			MGI:2441782	miscRNA		RIKEN cDNA A130077B15 gene	2547	122565023	122569891
1578	A1bg	0.904762	7.47978	7.33539	71	264	117586		A1bg	chr15	60917589	60921348	-	ENSMUSG00000022347	GO:0003674|GO:0005576|GO:0008150	MGI:2152878	protein-coding	C44	alpha-1-B glycoprotein	1823	60917589	60921256	100038909|100041146|14727|14728|17086|18725|18726|18733|209268|232790|232801|243816|245126|245615|245616
1579	A1cf	1	0	0	0	0	69865		A1cf	chr19	31868761	31949406	+	ENSMUSG00000052595	GO:0000166|GO:0003676|GO:0003723|GO:0003727|GO:0003729|GO:0004131|GO:0005622|GO:0005634|GO:0005720|GO:0005737|GO:0005783|GO:0006397|GO:0016554|GO:0016556|GO:0030895|GO:0050821	MGI:1917115	protein-coding	1810073H04Rik|ACF64|ACF65|ASP|Acf	APOBEC1 complementation factor	3828	31868761	31947510	213236|245945|56403|633285|74326
1580	A230001M10Rik	1	0	0	0	0	319951		A230001M10Rik	chr3	102262405	102445132	+			MGI:2443043	miscRNA		RIKEN cDNA A230001M10 gene	1864	102262405	102288771
1581	A230009B12Rik	1	0	0	0	0	319750		A230009B12Rik	chr17	10456216	10474123	+			MGI:2442666	miscRNA		RIKEN cDNA A230009B12 gene	3032	10456216	10493057
1582	A230020J21Rik	1	0	0	0	0	100125339		A230020J21Rik	chr1	191025351	191029781	+			MGI:3704207	miscRNA	ENSMUSG00000066596	RIKEN cDNA A230020J21 gene	1649	191025351	191029781
1583	A230028O05Rik	1	0	0	0	0	319487		A230028O05Rik	chr16	25059639	25069058	+		GO:0003674|GO:0005575|GO:0008150	MGI:2442126	miscRNA		RIKEN cDNA A230028O05 gene	2793	25059639	25069058
1584	A230046K03Rik	0.946102	10.9001	10.8202	1150	2514	319277		A230046K03Rik	chr10	83543941	83596473	+	ENSMUSG00000034560	GO:0003674|GO:0005768|GO:0016197|GO:0071203	MGI:2441787	protein-coding	AA589518|Kiaa1033|mKIAA1033	RIKEN cDNA A230046K03 gene	5858	83543941	83594238
1585	A230050P20Rik	1	0	0	0	1	319278		A230050P20Rik	chr9	20868642	20874307	+	ENSMUSG00000038884	GO:0003674|GO:0005575|GO:0008150	MGI:2441788|Vega:OTTMUSG00000042070	protein-coding		RIKEN cDNA A230050P20 gene	1683	20868642	20873771
1586	A230056J06Rik	1	0	0	0	0	319469		A230056J06Rik	chr13	59580176	59585223	-			MGI:2442089	miscRNA		RIKEN cDNA A230056J06 gene	3154	59580176	59585223
1587	A230056P14Rik	1	0	0	0	0	320845		A230056P14Rik	chr7	55962531	55980096	+		GO:0003674|GO:0005575|GO:0008150	MGI:2444856	miscRNA	OTTMUSG00000027345	RIKEN cDNA A230056P14 gene	1405	55962531	55980096
1588	A230057D06Rik	1	0	0	0	0	319893		A230057D06Rik	chr7	61705850	61928195	-			MGI:2442922	miscRNA		RIKEN cDNA A230057D06 gene	2004	61705850	61927574
1589	A230065H16Rik	1	0	0	0	0	380787		A230065H16Rik	chr12	111406809	111412077	+	ENSMUSG00000087075	GO:0003674|GO:0005575|GO:0008150	MGI:2685744	protein-coding	Gm898|Lbh2	RIKEN cDNA A230065H16 gene	657	111406809	111411845
1590	A230070E04Rik	1	0	0	0	0	100043072		A230070E04Rik	chr14	68123752	68131371	+			MGI:3603403	miscRNA	Gm4210	RIKEN cDNA A230070E04 gene	1851	68123752	68131371
1591	A230072C01Rik	1	0	0	0	0	320742		A230072C01Rik	chrX	20961676	20987349	+		GO:0003674|GO:0005575|GO:0008150	MGI:2444644	miscRNA		RIKEN cDNA A230072C01 gene	2201	20961676	20987349
1592	A230072E10Rik	0.0307692	5.02237	0	1	2	331547	#1E90FF,black	A230072E10Rik	chrX	151291974	151344846	-			MGI:3603753	miscRNA	C130073P14	RIKEN cDNA A230072E10 gene	3290	151313335	151341879
1593	A230077H06Rik	1	0	0	0	0	320210		A230077H06Rik	chr7	40849153	40898324	-			MGI:2443592	miscRNA		RIKEN cDNA A230077H06 gene	2918	40849153	40898324
1594	A230103J11Rik	1	0	0	0	0	320466		A230103J11Rik	chr8	85053160	85060460	-			MGI:2444082	miscRNA		RIKEN cDNA A230103J11 gene	2132	85053160	85060460
1595	A230108P19Rik	0.267148	8.11374	6.20945	142	142	320132	#87CEEB,black	A230108P19Rik	chr2	6193251	6321611	+			MGI:2443444	miscRNA		RIKEN cDNA A230108P19 gene	2500	6193251	6321611
1596	A2m	1	0	0	0	0	232345		A2m	chr6	121636173	121679238	+	ENSMUSG00000030111	GO:0001869|GO:0004866|GO:0004867|GO:0005515|GO:0005576|GO:0005615|GO:0007565|GO:0010466|GO:0019838|GO:0019899|GO:0019959|GO:0019966|GO:0030414|GO:0043120|GO:0048863	MGI:2449119	protein-coding	A2mp	alpha-2-macroglobulin	4671	121636173	121679108	11287|12266|12268|15139|17836|17837|232400|235505
1597	A330009N23Rik	1	0	0	0	0	380977		A330009N23Rik	chr15	101221191	101225186	-		GO:0003674|GO:0005575|GO:0008150	MGI:2443491	miscRNA		RIKEN cDNA A330009N23 gene	1776	101221191	101225186
1598	A330015K06Rik	1	0	0	0	0														2197	65133059	65302685
1599	A330023F24Rik	1	0	0	0	0	320977		A330023F24Rik	chr1	195017399	195037908	+			MGI:2443958	miscRNA	C030002C11Rik	RIKEN cDNA A330023F24 gene	5195	195017399	195037908
1600	A330032B11Rik	0.744076	9.04303	8.61655	307	567	319931	#E0FFFF,black	A330032B11Rik	chr19	37173843	37196541	+		GO:0003674|GO:0005575|GO:0008150	MGI:2443002	miscRNA		RIKEN cDNA A330032B11 gene	1919	37173843	37196541
1601	A330033J07Rik	1	0	0	0	0	320614		A330033J07Rik	chr13	48044231	48262623	-		GO:0003674|GO:0005575|GO:0008150	MGI:2444369	miscRNA		RIKEN cDNA A330033J07 gene	2816	48044231	48262623
1602	A330035P11Rik	1	0	0	0	0	319727		A330035P11Rik	chr14	122097939	122106974	-		GO:0003674|GO:0005575|GO:0008150	MGI:2442610	miscRNA		RIKEN cDNA A330035P11 gene	2711	122097939	122106974
1603	A330040F15Rik	1	0	0	0	0	74333		A330040F15Rik	chr19	12585868	12596566	-		GO:0003674|GO:0005575|GO:0008150	MGI:3698434	miscRNA		RIKEN cDNA A330040F15 gene	1106	12585868	12596566
1604	A330041J22Rik	1	0	0	0	0	319556		A330041J22Rik	chr9	86695442	86701253	+		GO:0003674|GO:0005575|GO:0008150	MGI:2442269	miscRNA		RIKEN cDNA A330041J22 gene	1843	86695442	86701253
1605	A330048O09Rik	1	0	0	0	0	320315		A330048O09Rik	chr13	48272418	48273884	-		GO:0003674|GO:0005575|GO:0008150	MGI:2443792	miscRNA		RIKEN cDNA A330048O09 gene	667	48272418	48273884
1606	A330049N07Rik	1	0	0	0	0	327768		A330049N07Rik	chr10	72973303	73086705	-			MGI:3041175	miscRNA		RIKEN cDNA A330049N07 gene	1989	72973303	73086705
1607	A330050F15Rik	1	0	0	0	0	320722		A330050F15Rik	chr17	69439326	69489233	+	ENSMUSG00000091636	GO:0003674|GO:0005575|GO:0008150	MGI:2444600	protein-coding		RIKEN cDNA A330050F15 gene	2296	69439326	69487347
1608	A330069E16Rik	0.387755	5.61471	4.24793	2	38	606735	#87CEEB,black	A330069E16Rik	chr2	91237146	91238357	+		GO:0003674|GO:0005575|GO:0008150	MGI:3583899	miscRNA		RIKEN cDNA A330069E16 gene	892	91237146	91238357
1609	A330070K13Rik	1	0	0	0	0	381673		A330070K13Rik	chr5	130378851	130384631	-	ENSMUSG00000052014	GO:0003674|GO:0005575|GO:0008150	MGI:2685897|Vega:OTTMUSG00000023960	protein-coding	Gm1051	RIKEN cDNA A330070K13 gene	633	130378851	130384516
1610	A330074K22Rik	1	0	0	0	0														2489	120204434	120228230
1611	A330076C08Rik	1	0	0	0	0	100503592		A330076C08Rik	chr13	44188549	44216487	-			MGI:2443693	miscRNA		RIKEN cDNA A330076C08 gene	1937	44193589	44216487
1612	A330076H08Rik	1	0	0	0	0	320026		A330076H08Rik	chr7	61930137	61982303	-		GO:0003674|GO:0005575|GO:0008150	MGI:2443193	miscRNA	Mirh1	RIKEN cDNA A330076H08 gene	1836	61943901	61982303
1613	A330093E20Rik	66.5	0	6.05528	0	129	107003	#FF0000,black	A330093E20Rik	chr18	45683487	46045260	-			MGI:2147325	miscRNA	AU043608	RIKEN cDNA A330093E20 gene	2407	45683487	46045260
1614	A330102I10Rik	1	0	0	0	0	77920		A330102I10Rik	chr13	29014414	29040336	+			MGI:1925170	miscRNA		RIKEN cDNA A330102I10 gene	1419	29014414	29040336
1615	A3galt2	1	0	0	0	0	215493		A3galt2	chr4	128759258	128769298	+	ENSMUSG00000028794	GO:0001962|GO:0005575|GO:0005794|GO:0005975|GO:0006688|GO:0016020|GO:0016740|GO:0016757|GO:0016758|GO:0046872|GO:0047276	MGI:2685279|Vega:OTTMUSG00000009545	protein-coding	Gm433|iGb3	alpha 1,3-galactosyltransferase 2 (isoglobotriaosylceramide synthase)	3390	128759258	128767672	14594|227671|71103|74854|75859|80908
1616	A430005L14Rik	0.942426	10.0492	9.96362	640	1394	97159		A430005L14Rik	chr4	153957237	153961924	+	ENSMUSG00000047613	GO:0003674|GO:0005575|GO:0005634|GO:0008150	MGI:2140680|Vega:OTTMUSG00000010500	protein-coding	C79672	RIKEN cDNA A430005L14 gene	1097	153957237	153961591
1617	A430033K04Rik	0.673065	11.2423	10.6711	1474	2269	243308	#E0FFFF,black	A430033K04Rik	chr5	138622859	138648905	+	ENSMUSG00000056014	GO:0003674|GO:0005575|GO:0008150|GO:0046872	MGI:3583896	protein-coding	C86988	RIKEN cDNA A430033K04 gene	3142	138622859	138647897	22698|228876|231866|233060|24135|245368|381405|57782|69944|71640|72720
1618	A430035B10Rik	13.5	0	3.75489	0	27	320312	#FF0000,black	A430035B10Rik	chr6	8507059	8509161	-		GO:0003674|GO:0005575|GO:0008150	MGI:2443789	miscRNA	2810488G03Rik	RIKEN cDNA A430035B10 gene	1936	8507059	8509161
1619	A430046D13Rik	2.97633	6.40088	7.97441	10	380		#FF6347,black												2169	128499247	128504242
1620	A430078G23Rik	1	0	0	0	0	319493		A430078G23Rik	chr8	3353415	3390299	+		GO:0003674|GO:0005575|GO:0008150	MGI:2442135	protein-coding		RIKEN cDNA A430078G23 gene	2967	3353415	3389099
1621	A430078I02Rik	0.993718	10.3146	10.3055	770	1766														2761	86470277	86480830
1622	A430085M09Rik	1	0	0	0	0														2156	78594047	78597484
1623	A430088P11Rik	1	0	0	0	0	106059		A430088P11Rik	chr15	80691025	80697610	-			MGI:3605804	miscRNA		RIKEN cDNA A430088P11 gene	4502	80691025	80697610
1624	A430089I19Rik	1	0	0	0	0	331195		A430089I19Rik	chr5	94302519	94306796	-	ENSMUSG00000094560		MGI:2683305	protein-coding	Gm16522	RIKEN cDNA A430089I19 gene	7392	94302519	172019	100012|100039087|100039315|100040635|100040854|100040861|100040981|100041032|100041077|100041102|100041115|100041179|100041253|100041264|100041296|100041354|193322|194225|194227|195555|223664|242736|242737|277666|277668|279185|320549|329984|329986|331529|331531|332923|347710|347711|347712|381536|381569|381570|381590|381654|381724|384077|432779|433779|545662|545693|622744|624049|624421|624507|6269…
1625	A430090L17Rik	1	0	0	0	0	319803		A430090L17Rik	chr13	114124348	114151592	-			MGI:2442754	miscRNA		RIKEN cDNA A430090L17 gene	3687	114124348	114151592
1626	A430093F15Rik	1	0	0	0	0	403202		A430093F15Rik	chr19	10740947	10786043	+		GO:0003674|GO:0005575|GO:0008150	MGI:2685520	miscRNA	Gm674	RIKEN cDNA A430093F15 gene	2115	10740947	10786043
1627	A430105I19Rik	1	0	0	0	1	214239		A430105I19Rik	chr2	118754145	118762661	-	ENSMUSG00000045838	GO:0003674|GO:0005575|GO:0008150	MGI:2685199|Vega:OTTMUSG00000015637	protein-coding	Gm353	RIKEN cDNA A430105I19 gene	4716	118754145	118762652	243846
1628	A4galt	0.0204082	5.61471	0	2	2	239559	#1E90FF,black	A4galt	chr15	83226722	83251774	-	ENSMUSG00000047878	GO:0005794|GO:0005795|GO:0007009|GO:0008152|GO:0008378|GO:0008610|GO:0016020|GO:0016021|GO:0016740|GO:0016757|GO:0050512	MGI:3512453	protein-coding		alpha 1,4-galactosyltransferase	2175	83226722	83251774	333424
1629	A4gnt	1	0	0	0	0	333424		A4gnt	chr9	99612502	99622367	+	ENSMUSG00000037953	GO:0005575|GO:0008375|GO:0009101|GO:0016740|GO:0016757	MGI:2143261	protein-coding	AV080780|Alpha4gnt|Gm798	alpha-1,4-N-acetylglucosaminyltransferase	2757	99612502	99620814	239559
1630	A530006G24Rik	1	0	0	0	0	381384		A530006G24Rik	chr2	147710693	147717632	+			MGI:2685849	miscRNA	Gm1003	RIKEN cDNA A530006G24 gene	1331	147710693	147717632
1631	A530013C23Rik	1	0	0	0	0	329562		A530013C23Rik	chr2	167690759	167697413	+			MGI:3041178	miscRNA		RIKEN cDNA A530013C23 gene	2213	167690759	167697413
1632	A530016L24Rik	1	0	0	0	0	319942		A530016L24Rik	chr12	112489448	112499927	+	ENSMUSG00000043122	GO:0003674|GO:0005575|GO:0008150|GO:0016020|GO:0016021	MGI:2443020	protein-coding		RIKEN cDNA A530016L24 gene	2636	112489448	112498063
1633	A530032D15Rik	0.150327	6.25739	3.52356	7	23	381287	#00BFFF,black	A530032D15Rik	chr1	85088139	85109853	-	ENSMUSG00000089844	GO:0003674|GO:0005575|GO:0008150	MGI:3037746|Vega:OTTMUSG00000029176	protein-coding	Gm1888	RIKEN cDNA A530032D15Rik gene	1760	85088139	85109368	109032|20684|319997|434484|620078
1634	A530046M15Rik	1	0	0	0	0														1538	15807243	15827537
1635	A530050N04Rik	1	0	0	0	0	442846		A530050N04Rik	chr18	61470225	61484607	-			MGI:3045386	miscRNA		RIKEN cDNA A530050N04 gene	1808	61470225	61484607
1636	A530053G22Rik	1	0	0	0	0	208079		A530053G22Rik	chr6	60279043	60403707	-		GO:0003674|GO:0005575|GO:0008150	MGI:2443347	miscRNA		RIKEN cDNA A530053G22 gene	1448	60279043	60403707
1637	A530058N18Rik	1	0	0	0	0	320846		A530058N18Rik	chr2	114013565	114068324	+		GO:0003674|GO:0005575|GO:0008150	MGI:2444858	miscRNA		RIKEN cDNA A530058N18 gene	1550	114013565	114032292
1638	A530064D06Rik	1	0	0	0	0	328830		A530064D06Rik	chr17	48151708	48167257	-	ENSMUSG00000043939	GO:0003674|GO:0005575|GO:0008150	MGI:2443476	protein-coding	Trem4|pdctrem	RIKEN cDNA A530064D06 gene	1900	48151896	48166988	224840|320148|328829
1639	A530065N20Rik	1	0	0	0	0														3732	60029711	60116669
1640	A530072M11Rik	1	0	0	0	0	100415915		A530072M11Rik	chr4	16164110	16266225	+			MGI:4440477	miscRNA		RIKEN cDNA gene A530072M11	1852	16164110	16266225
1641	A530088E08Rik	1	0	0	0	0	664702		A530088E08Rik	chr17	32403014	32404808	+		GO:0003674|GO:0005575|GO:0008150	MGI:3603459	miscRNA		RIKEN cDNA A530088E08 gene	1795	32403014	32404808
1642	A530099J19Rik	1	0	0	0	0	319293		A530099J19Rik	chr13	19727417	19732951	-	ENSMUSG00000047462	GO:0003674|GO:0005575|GO:0008150	MGI:2441809|Vega:OTTMUSG00000033639	protein-coding		RIKEN cDNA A530099J19 gene	2773	19727417	19732951	110168|353346
1643	A630001G21Rik	1	0	0	0	0	319997		A630001G21Rik	chr1	85717083	85736606	-	ENSMUSG00000052760	GO:0003674|GO:0005575|GO:0008150	MGI:2443131|Vega:OTTMUSG00000034229	protein-coding		RIKEN cDNA A630001G21 gene	1936	85717083	85736606	109032|20684|381287|434484|620078
1644	A630010A05Rik	1	0	0	0	0	545280		A630010A05Rik	chr16	14562317	14621284	+		GO:0003674|GO:0005575|GO:0008150	MGI:3584518	miscRNA		RIKEN cDNA A630010A05 gene	1622	14562317	14621284
1645	A630012P03Rik	1	0	0	0	0	100504594		A630012P03Rik	chrX	52575843	52619047	+			MGI:2442968	miscRNA		RIKEN cDNA A630012P03 gene	1972	52575843	52619047
1646	A630019I02Rik	1	0	0	0	0	408254		A630019I02Rik	chr13	93094833	93098968	+				miscRNA		uncharacterized LOC408254	2990	93094833	93098968
1647	A630020A06	1	0	0	0	0	328489		A630020A06	chr15	3996039	4015858	+				miscRNA		uncharacterized A630020A06	3526	3996039	4015858
1648	A630023A22Rik	1	0	0	0	0	105518		A630023A22Rik	chr14	34051130	34102754	-	ENSMUSG00000095493	GO:0003674|GO:0005575|GO:0008150	MGI:2145657	protein-coding	AI461879	RIKEN cDNA A630023A22 gene	1334	34051130	34102754
1649	A630023P12Rik	1	0	0	0	0	231603		A630023P12Rik	chr5	110514923	110525972	+			MGI:2445162	miscRNA		RIKEN cDNA A630023P12 gene	645	110514923	110525979
1650	A630033H20Rik	4.5	0	2.16993	0	9	213438	#FF4500,black	A630033H20Rik	chrX	107148927	107173661	+	ENSMUSG00000054293	GO:0003674|GO:0004871|GO:0004930|GO:0005575|GO:0007165|GO:0007186|GO:0008150|GO:0016020|GO:0016021	MGI:2441814|Vega:OTTMUSG00000018159	protein-coding	AI662791|P2ry10	RIKEN cDNA A630033H20 gene	3390	107148927	107172094	18441|18442|19204|213439|233571|239283|321019|381810|57385|574402|58861|67168|70086|78134|78826|84112
1651	A630066F11Rik	1	0	0	0	0	320642		A630066F11Rik	chr10	7663371	7664623	+			MGI:2444428	miscRNA		RIKEN cDNA A630066F11 gene	1253	7663371	7664623
1652	A630072M18Rik	247.5	0	7.95128	0	375	320770	#FF0000,black	A630072M18Rik	chr5	20950989	20956398	+			MGI:2444702	miscRNA		RIKEN cDNA A630072M18 gene	5410	20950989	20956398
1653	A630073D07Rik	1	0	0	0	0	381819		A630073D07Rik	chr6	132625111	132651526	-	ENSMUSG00000067541	GO:0003674|GO:0005575|GO:0008150	MGI:2686534	protein-coding	Gm1688	RIKEN cDNA A630073D07 gene	484	132625111	132627480
1654	A630075F10Rik	1	0	0	0	0	100043910		A630075F10Rik	chr2	170061240	170070778	-		GO:0003674|GO:0005575|GO:0008150	MGI:3604957	miscRNA	4831414D02|Gm4722	RIKEN cDNA A630075F10 gene	2106	170061240	170070671
1655	A630076J17Rik	1	0	0	0	0	319929		A630076J17Rik	chr3	107230614	107234031	+	ENSMUSG00000094613	GO:0003674|GO:0005575|GO:0008150	MGI:2442999	protein-coding		RIKEN cDNA A630076J17 gene	666	107230614	107233817
1656	A630077J23Rik	1	0	0	0	0	319973		A630077J23Rik	chr4	43751859	43759464	+			MGI:2443089	miscRNA		RIKEN cDNA A630077J23 gene	957	43751859	43759464
1657	A630089N07Rik	1	0	0	0	0	320586		A630089N07Rik	chr16	98001310	98082439	-			MGI:2444323	miscRNA		RIKEN cDNA A630089N07 gene	2131	98062512	98082439
1658	A630095E13Rik	0.707512	10.2186	9.71939	721	1186	235973	#E0FFFF,black	A630095E13Rik	chr9	36635754	36638602	-	ENSMUSG00000070313	GO:0005576	MGI:3055869	protein-coding	Gm191|Sslp-1|Sslp1	RIKEN cDNA A630095E13 gene	619	36635754	36638546	11451|434396|639025|671003
1659	A630095N17Rik	1	0	0	0	0	381272		A630095N17Rik	chr1	75220095	75232093	-	ENSMUSG00000096094	GO:0003674|GO:0005575|GO:0008150	MGI:2686470	protein-coding	Gm1624	RIKEN cDNA A630095N17 gene	767	75220095	75232074
1660	A730004F24Rik	1	0	0	0	0														1748	186511838	186558681
1661	A730006G06Rik	1	0	0	0	0														1829	48064789	48090378
1662	A730008H23Rik	1	0	0	0	0														2217	88264828	88277469
1663	A730017C20Rik	2	0	1	0	4	225583		A730017C20Rik	chr18	59062381	59076960	+	ENSMUSG00000050875	GO:0003674|GO:0005575|GO:0008150|GO:0016020|GO:0016021	MGI:2442934|Vega:OTTMUSG00000028219	protein-coding		RIKEN cDNA A730017C20 gene	1941	59062381	59075737	209743
1664	A730017L22Rik	1	0	0	0	0	613258		A730017L22Rik	chr2	130872541	130906396	-			MGI:3584452	miscRNA		RIKEN cDNA A730017L22 gene	2375	130872541	130906396
1665	A730018C14Rik	1	0	0	0	0	100504733		A730018C14Rik	chr12	112411023	112423198	-		GO:0003674|GO:0005575|GO:0008150	MGI:2442339	miscRNA		RIKEN cDNA A730018C14 gene	1752	112411023	112423198
1666	A730020E08Rik	1	0	0	0	0	100504262		A730020E08Rik	chr6	61175604	61180810	-		GO:0003674|GO:0005575|GO:0008150	MGI:2444999	miscRNA		RIKEN cDNA A730020E08 gene	1661	61175604	61180810
1667	A730020M07Rik	1	0	0	0	0	100503044		A730020M07Rik	chr3	121634936	121643485	-		GO:0003674|GO:0005575|GO:0008150	MGI:2442643	miscRNA		RIKEN cDNA A730020M07 gene	2759	121634936	121646453
1668	A730036I17Rik	1	0	0	0	0	329513		A730036I17Rik	chr2	129218969	129235606	+			MGI:3041182	miscRNA		RIKEN cDNA A730036I17 gene	3433	129218969	129235606
1669	A730043L09Rik	1	0	0	0	0														1205	62242596	62244100
1670	A730046J19Rik	1	0	0	0	0	319764		A730046J19Rik	chrX	144153695	144166274	+			MGI:2442684	miscRNA		RIKEN cDNA A730046J19 gene	4707	144153695	144166274
1671	A730056A06Rik	1	0	0	0	0	319783		A730056A06Rik	chr7	73313806	73375774	-		GO:0003674|GO:0005575|GO:0008150	MGI:2442718	miscRNA	C76391	RIKEN cDNA A730056A06 gene	2973	73313806	73375774
1672	A730082K24Rik	41	0	5.35755	0	81	101786	#FF0000,black	A730082K24Rik	chr7	114948650	114983967	+			MGI:2142163	miscRNA	AU044236	RIKEN cDNA A730082K24 gene	2065	114948650	114983967
1673	A730085K08Rik	1	0	0	0	0	654800		A730085K08Rik	chr9	122382022	122398801	-			MGI:3605633	miscRNA		RIKEN cDNA A730085K08 gene	566	122382022	122398801
1674	A730090H04Rik	1	0	0	0	0	320453		A730090H04Rik	chr11	95145053	95159047	+		GO:0003674|GO:0005575|GO:0008150	MGI:2444057	miscRNA	Dlx4as	RIKEN cDNA A730090H04 gene	1663	95145053	95159047
1675	A730090N16Rik	1	0	0	0	0	319798		A730090N16Rik	chr3	65324020	65349429	-			MGI:2442748	miscRNA		RIKEN cDNA A730090N16 gene	1383	65324020	65349429
1676	A830009L08Rik	1	0	0	0	0	320297		A830009L08Rik	chr13	91368990	91388085	-		GO:0003674|GO:0005575|GO:0008150	MGI:2443762	miscRNA		RIKEN cDNA A830009L08 gene	2807	91368990	91388085
1677	A830010M20Rik	0.0204082	5.61471	0	2	2	231570	#1E90FF,black	A830010M20Rik	chr5	107497745	107512556	+	ENSMUSG00000044060	GO:0003674|GO:0005575|GO:0008150	MGI:2445097|Vega:OTTMUSG00000023592	protein-coding	AI849226|Kiaa1107|mKIAA1107	RIKEN cDNA A830010M20 gene	6756	107497745	107509139
1678	A830011K09Rik	1	0	0	0	0														2547	138423105	138429592
1679	A830018L16Rik	1	0	0	0	2	320492		A830018L16Rik	chr1	11414105	11975902	+	ENSMUSG00000057715	GO:0003674|GO:0005575|GO:0007165|GO:0008150|GO:0008603	MGI:2444149|Vega:OTTMUSG00000033915	protein-coding		RIKEN cDNA A830018L16 gene	8293	11414105	11974966
1680	A830019L24Rik	1	0	0	0	0	320072		A830019L24Rik	chr3	143243055	143257996	+			MGI:2443282	miscRNA		RIKEN cDNA A830019L24 gene	1652	143243055	143257996
1681	A830052D11Rik	1	0	0	0	0	402767		A830052D11Rik	chr18	32359057	32378284	-		GO:0003674|GO:0005575|GO:0008150	MGI:3028074	miscRNA		RIKEN cDNA A830052D11 gene	1130	32359057	32378284
1682	A830080D01Rik	1	0	0	0	0	382252		A830080D01Rik	chrX	159532668	159593081	+	ENSMUSG00000044150	GO:0003674|GO:0005575|GO:0005739|GO:0008150	MGI:2685992|Vega:OTTMUSG00000019441	protein-coding	2310067E24Rik|Gm1146	RIKEN cDNA A830080D01 gene	3366	159532668	159592178	230753|72567
1683	A830082K12Rik	1	0	0	0	0	320174		A830082K12Rik	chr13	78198017	78279391	+		GO:0003674|GO:0005575|GO:0008150	MGI:2443527	miscRNA		RIKEN cDNA A830082K12 gene	2305	78198017	78236564
1684	A830082N09Rik	0.0677966	5.88264	2	3	8	414093	#1E90FF,black	A830082N09Rik	chr10	33987216	33995055	-			MGI:3041184	miscRNA	Gm17567	RIKEN cDNA A830082N09 gene	7840	33987216	33995055
1685	A930001A20Rik	1	0	0	0	2	77127		A930001A20Rik	chr3	14971201	15002727	+			MGI:1924377	miscRNA		RIKEN cDNA A930001A20 gene	1581	14971201	15002727
1686	A930001C03Rik	1	0	0	0	0	319314		A930001C03Rik	chr19	4439323	4448325	+		GO:0003674|GO:0005575|GO:0008150	MGI:2441838	miscRNA		RIKEN cDNA A930001C03 gene	1193	4439323	4448325
1687	A930002C04Rik	1	0	0	0	0	319467		A930002C04Rik	chr13	47143942	47148670	-			MGI:2442085	miscRNA		RIKEN cDNA A930002C04 gene	2507	47143940	47148670
1688	A930003A15Rik	1	0	0	0	0	68162		A930003A15Rik	chr16	19876568	19884274	-		GO:0003674|GO:0005575|GO:0008150	MGI:1915412	miscRNA	AI853191	RIKEN cDNA A930003A15 gene	1125	19876568	19884274
1689	A930003O13Rik	1	0	0	0	0	330052		A930003O13Rik	chr5	22738911	22746884	-		GO:0003674|GO:0005575|GO:0008150	MGI:3612704	miscRNA		RIKEN cDNA A930003O13 gene	1951	22738911	22746884
1690	A930004D18Rik	1	0	0	0	0	77940		A930004D18Rik	chr2	18025189	18037741	-		GO:0003674|GO:0005575|GO:0008150	MGI:1925190	miscRNA	AU022051	RIKEN cDNA A930004D18 gene	3643	18025189	18037741
1691	A930005H10Rik	107.5	0	6.74819	0	192	68161	#FF0000,black	A930005H10Rik	chr3	115881579	115888130	-		GO:0003674|GO:0005575|GO:0008150	MGI:1915411	miscRNA		RIKEN cDNA A930005H10 gene	1405	115881579	115888059
1692	A930006I01Rik	1	0	0	0	0	319854		A930006I01Rik	chr2	103338601	103372764	-			MGI:2442861	miscRNA		RIKEN cDNA A930006I01 gene	2229	103338601	103372764
1693	A930006K02Rik	1	0	0	0	0	100503120		A930006K02Rik	chr16	91465104	91470121	+			MGI:1925683	miscRNA		RIKEN cDNA A930006K02 gene	778	91465104	91470123
1694	A930007I19Rik	11.5	0	3.52356	0	23	77779	#FF0000,black	A930007I19Rik	chr19	29464750	29523159	-		GO:0003674|GO:0005575|GO:0008150	MGI:1925029	miscRNA		RIKEN cDNA A930007I19 gene	2317	29503663	29521987
1695	A930009A15Rik	1	0	0	0	0	77798		A930009A15Rik	chr10	115569986	115582454	+	ENSMUSG00000092210	GO:0003674|GO:0005575|GO:0008150	MGI:1925048|Vega:OTTMUSG00000037607	protein-coding		RIKEN cDNA A930009A15 gene	1007	115569986	115581996
1696	A930011G23Rik	1	0	0	0	0	319818		A930011G23Rik	chr5	99297244	99729060	-		GO:0003674|GO:0005575|GO:0008150	MGI:2442790	miscRNA		RIKEN cDNA A930011G23 gene	3354	99297244	99729060
1697	A930012L18Rik	11.5	0	3.52356	0	23	626275	#FF0000,black	A930012L18Rik	chr18	44661665	44676271	+		GO:0003674|GO:0005575|GO:0008150	MGI:2442887	miscRNA		RIKEN cDNA A930012L18 gene	2364	44661665	44676271
1698	A930013F10Rik	1	0	0	0	0	68074		A930013F10Rik	chr8	22634384	22636809	-			MGI:1915324	miscRNA		RIKEN cDNA A930013F10 gene	2426	22634384	22636809
1699	A930015D03Rik	1	0	0	0	0	77810		A930015D03Rik	chr17	35994504	36038174	+			MGI:1925060	miscRNA		RIKEN cDNA A930015D03 gene	799	35994504	36038174
1700	A930016O22Rik	1	0	0	0	0	100503495		A930016O22Rik	chr7	19417466	19421417	-		GO:0003674|GO:0005575|GO:0008150	MGI:3605623	miscRNA		RIKEN cDNA A930016O22 gene	2560	19417466	19421417
1701	A930017M01Rik	76.5	0	6.25739	0	146	239410	#FF0000,black	A930017M01Rik	chr15	44881394	44884743	+			MGI:2685151	pseudo	Gm305	Smg-5 homolog, nonsense mediated mRNA decay factor pseudogene	3350	44881394	44884743
1702	A930018P22Rik	0.861538	5.02237	4.80735	1	55	68243		A930018P22Rik	chr2	104122769	104124746	+	ENSMUSG00000032671	GO:0003674|GO:0005575|GO:0008150	MGI:1915493|Vega:OTTMUSG00000014933	protein-coding		RIKEN cDNA A930018P22 gene	819	104122769	104124574
1703	A930019D19Rik	1	0	0	0	0	77806		A930019D19Rik	chr2	146259286	146267160	+			MGI:1925056	miscRNA		RIKEN cDNA A930019D19 gene	958	146259286	146267160
1704	A930024E05Rik	1	0	0	0	0	109202		A930024E05Rik	chr5	122989354	122998341	+		GO:0003674|GO:0005575|GO:0008150	MGI:1924414	miscRNA		RIKEN cDNA A930024E05 gene	1892	122989354	122998341
1705	A930031H19Rik	1	0	0	0	0														949	131000832	131010474
1706	A930041C12Rik	1	0	0	0	0	78443		A930041C12Rik	chr5	107630250	107633850	-			MGI:1925693	miscRNA		RIKEN cDNA A930041C12 gene	537	107630250	107633850
1707	AA387883	1	0	0	0	0	100043450		AA387883	chr19	52923181	52926931	+			MGI:3035466	miscRNA		expressed sequence AA387883	1679	52923181	52926931
1708	AA388235	1	0	0	0	0	433100		AA388235	chr17	33981492	33985358	+			MGI:3035178	miscRNA		expressed sequence AA388235	3867	33981492	33985358
1709	AA413626	1	0	0	0	0	100359413		AA413626	chr11	4918510	4919003	+			MGI:3035311	pseudo		ribosomal protein L17 pseudogene	403	4918516	4918918
1710	AA414768	0.0984848	6.04439	2.70044	4	13	245350	#1E90FF,black	AA414768	chrX	12936872	12938536	+			MGI:3035137	pseudo	OTTMUSG00000017000	ubiquitin-conjugating enzyme E2Q (putative) 2 pseudogene	1669	12936873	12938128
1711	AA415398	0.798271	8.43879	8.11374	188	412	433752	#E0FFFF,black	AA415398	chr4	119530315	119538769	-	ENSMUSG00000087385		MGI:3035485|Vega:OTTMUSG00000009434	protein-coding		expressed sequence AA415398	1902	119530315	119538769
1712	AA465934	2.06529	8.18488	9.23122	153	854	613254	#FF6347,black	AA465934	chr11	83291699	83294637	+			MGI:2671018	miscRNA		expressed sequence AA465934	389	83291699	83294637
1713	AA467197	0.0769231	5.02237	1.32193	1	5	433470	#1E90FF,black	AA467197	chr2	122637887	122641076	+	ENSMUSG00000033213	GO:0003674|GO:0005634|GO:0005739|GO:0008150	MGI:3034182|Vega:OTTMUSG00000015673	protein-coding	Nmes1	expressed sequence AA467197	640	122637887	122640769
1714	AA474331	1	0	0	0	0	213332		AA474331	chr10	39892760	39899238	-			MGI:3035041	pseudo		expressed sequence AA474331	781	39892760	39899238
1715	AA536875	3	0	1.58496	0	6	380934	#FF6347,black	AA536875	chr14	123168503	123176176	+			MGI:2145569	miscRNA	Gm1591	expressed sequence AA536875	2281	123168503	123176176
1716	AA543186	1	0	0	0	0	100272219		AA543186	chr2	25327450	25332571	-			MGI:3035233	miscRNA		expressed sequence AA543186	1696	25327450	25332571
1717	AA543401	1	0	0	0	0	100417434		AA543401	chr9	107192799	107194058	+			MGI:2155152	pseudo	Mycs-like	myc-like oncogene, s-myc protein pseudogene	1255	107192807	107194061
1718	AA545190	1.41776	11.4589	11.9625	1729	5458	57866	#FFE4c3,black	AA545190	chr6	10971468	10974378	-			MGI:1889333	miscRNA		EST AA545190	1035	10971468	10974378
1719	AA619741	1.55305	10.3554	10.9905	788	2839	241051	#FFA07A,black	AA619741	chr1	34633535	34636210	-			MGI:3035322	pseudo		PHD finger protein 19 pseudogene	2676	34633535	34636210
1720	AA792892	1.22632	6.56986	6.86419	15	203	100554		AA792892	chr5	94339730	94384334	+		GO:0003674|GO:0005575|GO:0008150	MGI:2140789	protein-coding		expressed sequence AA792892	1212	94377340	94384095
1721	AA986860	1	0	0	0	0	212439		AA986860	chr1	130731976	130744622	+	ENSMUSG00000042510	GO:0003674|GO:0005575|GO:0005737|GO:0008150	MGI:2138143	protein-coding	E030025M07|Sarg	expressed sequence AA986860	2909	130731976	130743863
1722	Aaas	1.19669	10.0875	10.3465	657	1821	223921		Aaas	chr15	102338247	102350759	-	ENSMUSG00000036678	GO:0003674|GO:0005634|GO:0005643|GO:0005737|GO:0005813|GO:0006913|GO:0007612|GO:0009566|GO:0031965	MGI:2443767	protein-coding	AAA|ADRACALA|D030041N15Rik|GL003	achalasia, adrenocortical insufficiency, alacrimia	1816	102338247	102350618
1723	Aacs	1	0	0	0	0	78894		Aacs	chr5	125475873	125517403	+	ENSMUSG00000029482	GO:0000166|GO:0001889|GO:0003824|GO:0005524|GO:0005737|GO:0005829|GO:0006629|GO:0006631|GO:0007584|GO:0008152|GO:0010243|GO:0014070|GO:0016874|GO:0030729|GO:0032024|GO:0034201|GO:0042493|GO:0045471|GO:0047760|GO:0071333	MGI:1926144|Vega:OTTMUSG00000023532	protein-coding	2210408B16Rik|SUR5	acetoacetyl-CoA synthetase	3173	125475873	125516353
1724	Aadac	2.5	0	1.32193	0	5	67758	#FF6347,black	Aadac	chr3	60031788	60040157	+	ENSMUSG00000027761	GO:0004091|GO:0004806|GO:0005783|GO:0005789|GO:0008152|GO:0010898|GO:0016020|GO:0016021|GO:0016298|GO:0016787|GO:0017171|GO:0019213|GO:0043231|GO:0050253	MGI:1915008|Vega:OTTMUSG00000022631	protein-coding	5033417E09Rik|AI265437|Aada	arylacetamide deacetylase (esterase)	1294	60031788	60040079	101055998|16890|229333|230883|230890|320024|329993|381572|433597|435732|435815|546849|627085|639634|666803
1725	Aadacl2	1	0	0	0	0	639634		Aadacl2	chr3	60006743	60025420	+	ENSMUSG00000091376	GO:0003674|GO:0005575|GO:0008150	MGI:3646333	protein-coding	EG639634	arylacetamide deacetylase-like 2	1590	60006743	60025271	101055998|16890|229333|230883|230890|320024|329993|381572|433597|435732|435815|546849|627085|666803|67758
1726	Aadacl3	1	0	0	0	0	230883		Aadacl3	chr4	144453771	144463756	-	ENSMUSG00000078507	GO:0003674|GO:0004091|GO:0005575|GO:0008150|GO:0008152|GO:0016020|GO:0016021|GO:0016787	MGI:2685281|Vega:OTTMUSG00000010538	protein-coding	Gm435	arylacetamide deacetylase-like 3	3153	144453771	144463729	101055998|16890|229333|230890|320024|329993|381572|433597|435732|435815|546849|627085|639634|666803|67758
1727	Aadat	12.5	0	3.64386	0	25	23923	#FF0000,black	Aadat	chr8	60506124	60545677	+	ENSMUSG00000057228	GO:0003824|GO:0005739|GO:0006103|GO:0006536|GO:0008483|GO:0009058|GO:0016212|GO:0016740|GO:0019441|GO:0030170|GO:0042803|GO:0047536|GO:0070189	MGI:1345167	protein-coding	AI875679|Aadt|KATII|Kat2|mKat-2	aminoadipate aminotransferase	1780	60506124	60545264
1728	Aaed1	1	0	0	0	0														972	64291836	64312684
1729	Aagab	0.315508	8.54689	6.88264	203	205	66939	#87CEEB,black	Aagab	chr9	63602655	63641889	+	ENSMUSG00000037257	GO:0003674|GO:0005737|GO:0006810|GO:0008150|GO:0015031	MGI:1914189	protein-coding	2310007F21Rik|p34	alpha- and gamma-adaptin binding protein	2600	63602655	63640284
1730	Aak1	180	0	7.49185	0	288	269774	#FF0000,black	Aak1	chr6	86849517	87003227	+	ENSMUSG00000057230	GO:0000166|GO:0004672|GO:0004674|GO:0005112|GO:0005524|GO:0005886|GO:0005905|GO:0006468|GO:0006897|GO:0016020|GO:0016301|GO:0016310|GO:0016740|GO:0016772|GO:0032880|GO:0035612|GO:0045747|GO:0050821|GO:2000369	MGI:1098687|Vega:OTTMUSG00000024486	protein-coding	5530400K14Rik|9630042K20|AU067724|AU067726|BC028270|C79663|D6Ertd245e|R75501|mKIAA1048	AP2 associated kinase 1	19345	86849517	86987298	140780
1731	Aamdc	3.69028	7.94837	9.8321	120	1276		#FF6347,black												893	97550331	97579497
1732	Aamp	0.902499	13.617	13.469	7794	15706	227290		Aamp	chr1	74279840	74284738	-	ENSMUSG00000006299	GO:0003674|GO:0008150|GO:0009986	MGI:107809	protein-coding	AU040907|Aamp-rs	angio-associated migratory protein	1820	74279840	74284623	217011
1733	Aanat	1	0	0	0	0	11298		Aanat	chr11	116593687	116597680	+	ENSMUSG00000020804	GO:0004059|GO:0004060|GO:0005737|GO:0006474|GO:0007623|GO:0008080|GO:0008152|GO:0010043|GO:0014070|GO:0016740|GO:0016746|GO:0030187|GO:0032868|GO:0034695|GO:0046688|GO:0048471|GO:0048511|GO:0071320|GO:0071889	MGI:1328365|Vega:OTTMUSG00000003949	protein-coding	AA-NAT|Nat-2|Nat4|Snat	arylalkylamine N-acetyltransferase	1455	116593687	116597094
1734	Aar2	1	0	0	0	0	68295		Aar2	chr2	156547576	156568972	+	ENSMUSG00000027628	GO:0003674|GO:0005575|GO:0008150	MGI:1915545|Vega:OTTMUSG00000015877	protein-coding	0610011L14Rik	AAR2 splicing factor homolog (S. cerevisiae)	3590	156547576	156567032
1735	Aard	1	0	0	0	0	239435		Aard	chr15	52040107	52045722	+	ENSMUSG00000068522	GO:0003674|GO:0005575|GO:0008150	MGI:2181621	protein-coding	A5D3|AV328152	alanine and arginine rich domain containing protein	1348	52040107	52044954
1736	Aars	1	0	0	0	0	234734		Aars	chr8	111033967	111056870	+	ENSMUSG00000031960	GO:0000049|GO:0000166|GO:0001942|GO:0002161|GO:0003676|GO:0003723|GO:0004812|GO:0004813|GO:0005524|GO:0005737|GO:0006400|GO:0006412|GO:0006419|GO:0006450|GO:0006457|GO:0016597|GO:0016874|GO:0016876|GO:0021680|GO:0030968|GO:0034620|GO:0043039|GO:0043200|GO:0043524|GO:0043588|GO:0046872|GO:0050885|GO:0050905	MGI:2384560|Vega:OTTMUSG00000031898	protein-coding	AI316495|C76919|sti	alanyl-tRNA synthetase	3715	111033842	111055204	224805
1737	Aars2	1	0	0	0	0	224805		Aars2	chr17	45506841	45520843	+	ENSMUSG00000023938	GO:0000049|GO:0000166|GO:0003676|GO:0003723|GO:0004812|GO:0004813|GO:0005524|GO:0005737|GO:0005739|GO:0006412|GO:0006419|GO:0016874|GO:0016876|GO:0033108|GO:0043039|GO:0046872|GO:0070143	MGI:2681839	protein-coding	Aarsl|AlaRS|Gm89	alanyl-tRNA synthetase 2, mitochondrial (putative)	3349	45506841	45520450	234734
1738	Aarsd1	1	0	0	0	1	69684		Aarsd1	chr11	101406840	101417433	-	ENSMUSG00000075528	GO:0002196|GO:0005575|GO:0006450	MGI:1916934|Vega:OTTMUSG00000030988	protein-coding	1110069E20Rik|2310044P18Rik|AA589600|AlaX|AlaXp-II	alanyl-tRNA synthetase domain containing 1	1333	101406840	101417388	56351
1739	Aasdh	12	0	3.58496	0	24	231326	#FF0000,black	Aasdh	chr5	76873659	76905514	-	ENSMUSG00000055923	GO:0000166|GO:0003674|GO:0003824|GO:0004043|GO:0005524|GO:0005575|GO:0006629|GO:0006631|GO:0008150|GO:0008152|GO:0016491|GO:0016874|GO:0031177|GO:0055114	MGI:2442517|Vega:OTTMUSG00000026517	protein-coding	A230062G08Rik|A830035E16|Acsf4|U26	aminoadipate-semialdehyde dehydrogenase	3694	76875935	76905514
1740	Aasdhppt	0.276636	8.0634	6.20945	134	142	67618	#87CEEB,black	Aasdhppt	chr9	4294793	4309494	-	ENSMUSG00000025894	GO:0000287|GO:0005737|GO:0008897|GO:0009059|GO:0016740|GO:0046872	MGI:1914868	protein-coding	2010309J24Rik|2810407B07Rik|AASD-PPT|CGI-80|LYS2|LYS5	aminoadipate-semialdehyde dehydrogenase-phosphopantetheinyl transferase	2870	4294793	4309436
1741	Aass	1	0	0	0	0	30956		Aass	chr6	23072173	23132986	-	ENSMUSG00000029695	GO:0000166|GO:0003824|GO:0005737|GO:0005739|GO:0006091|GO:0008152|GO:0016491|GO:0019477|GO:0043231|GO:0047130|GO:0047131|GO:0055114	MGI:1353573|Vega:OTTMUSG00000023540	protein-coding	LKR|LKR/SDH|LOR|LOR/SDH|Lorsdh|SDH	aminoadipate-semialdehyde synthase	3701	23072173	23132986
1742	Aatf	1	0	0	0	0	56321		Aatf	chr11	84422856	84513501	-	ENSMUSG00000018697	GO:0003700|GO:0005515|GO:0005634|GO:0005730|GO:0005737|GO:0005794|GO:0005813|GO:0005925|GO:0007155|GO:0007346|GO:0019904|GO:0032929|GO:0040016|GO:0042254|GO:0042985|GO:0043522|GO:0045893|GO:0045944|GO:0048156|GO:2000378	MGI:1929608|Vega:OTTMUSG00000000987	protein-coding	4933415H02Rik|5830465M17Rik|Che-1|Trb	apoptosis antagonizing transcription factor	1800	84422856	84513382
1743	Aatk	1	0	0	0	0	11302		Aatk	chr11	120007316	120047145	-	ENSMUSG00000025375	GO:0000166|GO:0004672|GO:0004674|GO:0004713|GO:0005524|GO:0005737|GO:0005739|GO:0006468|GO:0006915|GO:0016020|GO:0016021|GO:0016301|GO:0016310|GO:0016740|GO:0016772|GO:0046777	MGI:1197518|Vega:OTTMUSG00000004053	protein-coding	AATYK|aatyk1|mKIAA0641	apoptosis-associated tyrosine kinase	5740	120007316	120046950	231876|381983
1744	AB124611	1	0	0	0	0	382062		AB124611	chr9	21526177	21545331	+	ENSMUSG00000057191	GO:0003674|GO:0005575|GO:0008150|GO:0016020|GO:0016021	MGI:3043001|Vega:OTTMUSG00000038084	protein-coding	Gm1706	cDNA sequence AB124611	1307	21526177	21544793
1745	Abat	1	0	0	0	0	268860		Abat	chr16	8513429	8621567	+	ENSMUSG00000057880	GO:0001666|GO:0003824|GO:0003867|GO:0005739|GO:0007620|GO:0007626|GO:0008483|GO:0009448|GO:0010039|GO:0016740|GO:0030170|GO:0032144|GO:0035094|GO:0042135|GO:0042220|GO:0042493|GO:0042803|GO:0043005|GO:0045471|GO:0045776|GO:0047298|GO:0048148	MGI:2443582|Vega:OTTMUSG00000025937	protein-coding	9630038C02Rik|AI255750|ENSMUSG00000051226|Gabaat|Gabat|Gm9851|I54|Laibat|X61497	4-aminobutyrate aminotransferase	4635	8513429	8618626
1746	Abca1	1	0	0	0	1	11303		Abca1	chr4	53030789	53159895	-	ENSMUSG00000015243	GO:0000166|GO:0002790|GO:0005515|GO:0005524|GO:0005548|GO:0005794|GO:0005886|GO:0005887|GO:0006497|GO:0006810|GO:0006911|GO:0007040|GO:0007186|GO:0008203|GO:0008509|GO:0009986|GO:0010875|GO:0015914|GO:0016020|GO:0016021|GO:0016197|GO:0016887|GO:0017111|GO:0017127|GO:0019905|GO:0030139|GO:0030301|GO:0030819|GO:0031267|GO:0032367|GO:0032488|GO:0033344|GO:0033700|GO:0034185|GO:0034186|GO:0034188|GO:…	MGI:99607|Vega:OTTMUSG00000007157	protein-coding	ABC-1|Abc1	ATP-binding cassette, sub-family A (ABC1), member 1	10260	53030789	53159895	11304|11305|11307|192663|217258|217262|217265|26357|268379|27403|27404|27405|27409|27410|320631|381072|67470|67928|74591|76184
1747	Abca12	1	0	0	0	0	74591		Abca12	chr1	71243090	71414910	-	ENSMUSG00000050296	GO:0000166|GO:0003674|GO:0005524|GO:0005743|GO:0008150	MGI:2676312	protein-coding	4832428G11Rik|4833417A11Rik	ATP-binding cassette, sub-family A (ABC1), member 12	8323	71243090	71414582	11303|11304|11305|11307|192663|217258|217262|217265|26357|268379|27403|27404|27405|27409|27410|320631|381072|67470|67928|76184
1748	Abca13	0.500823	9.8321	8.83447	547	650	268379	#B0E0E6,black	Abca13	chr11	9191942	9684259	+	ENSMUSG00000004668	GO:0000166|GO:0005524|GO:0005575|GO:0006810|GO:0008150|GO:0016020|GO:0016021|GO:0016887|GO:0017111	MGI:2388707|Vega:OTTMUSG00000005151	protein-coding	9830132L24|A930002G16Rik|AI956815	ATP-binding cassette, sub-family A (ABC1), member 13	16011	9191942	9683377	11303|11304|11305|11307|192663|217258|217262|217265|26357|27403|27404|27405|27409|27410|320631|381072|67470|67928|74591|76184
1749	Abca14	1	0	0	0	0	67928		Abca14	chr7	120203964	120325352	+	ENSMUSG00000062017	GO:0000166|GO:0003674|GO:0005524|GO:0005575|GO:0008150	MGI:2388708|Vega:OTTMUSG00000022558	protein-coding	1700110B15Rik|4930539G24Rik	ATP-binding cassette, sub-family A (ABC1), member 14	5384	120203964	120325178	11303|11304|11305|11307|192663|217258|217262|217265|26357|268379|27403|27404|27405|27409|27410|320631|381072|67470|74591|76184
1750	Abca15	1	0	0	0	0	320631		Abca15	chr7	120328684	120407687	+	ENSMUSG00000054746	GO:0000166|GO:0003674|GO:0005524|GO:0005575|GO:0008150	MGI:2388709|Vega:OTTMUSG00000029806	protein-coding	4930500I12Rik	ATP-binding cassette, sub-family A (ABC1), member 15	5335	120328684	120407521	11303|11304|11305|11307|192663|217258|217262|217265|26357|268379|27403|27404|27405|27409|27410|381072|67470|67928|74591|76184
1751	Abca16	1	0	0	0	0	233810		Abca16	chr7	120409647	120544811	+		GO:0000166|GO:0003674|GO:0005524|GO:0005575|GO:0008150	MGI:2388711	protein-coding	AY243472	ATP-binding cassette, sub-family A (ABC1), member 16	5240	120409647	120544797
1752	Abca17	1	0	0	0	0	381072		Abca17	chr17	24264279	24347285	-	ENSMUSG00000035435	GO:0000166|GO:0003674|GO:0005524|GO:0005783|GO:0006638	MGI:3625331|Vega:OTTMUSG00000031262	protein-coding		ATP-binding cassette, sub-family A (ABC1), member 17	5202	24264279	24347252	11303|11304|11305|11307|192663|217258|217262|217265|26357|268379|27403|27404|27405|27409|27410|320631|67470|67928|74591|76184
1753	Abca2	0.665179	7.80735	7.21917	104	247	11305	#B0E0E6,black	Abca2	chr2	25428674	25448539	+	ENSMUSG00000026944	GO:0000166|GO:0005524|GO:0005764|GO:0005765|GO:0005768|GO:0005815|GO:0006200|GO:0006357|GO:0008203|GO:0016021|GO:0016023|GO:0016887|GO:0032383	MGI:99606|Vega:OTTMUSG00000012108	protein-coding	AI413825|Abc2|D2H0S1474E|mKIAA1062	ATP-binding cassette, sub-family A (ABC1), member 2	8061	25428674	25447876	11303|11304|11307|192663|217258|217262|217265|26357|268379|27403|27404|27405|27409|27410|320631|381072|67470|67928|74591|76184
1754	Abca3	1	0	0	0	0	27410		Abca3	chr17	24352046	24410201	+	ENSMUSG00000024130	GO:0000166|GO:0005524|GO:0005886|GO:0006200|GO:0006810|GO:0008152|GO:0016020|GO:0016021|GO:0016887|GO:0017111|GO:0097208|GO:0097233	MGI:1351617|Vega:OTTMUSG00000031259	protein-coding	1810036E22Rik|ABC-C|Abc3	ATP-binding cassette, sub-family A (ABC1), member 3	6479	24352023	24409400	11303|11304|11305|11307|192663|217258|217262|217265|26357|268379|27403|27404|27405|27409|320631|381072|67470|67928|74591|76184
1755	Abca4	1	0	0	0	0	11304		Abca4	chr3	122044460	122180061	+	ENSMUSG00000028125	GO:0000166|GO:0004012|GO:0005524|GO:0005548|GO:0005887|GO:0006200|GO:0006649|GO:0006810|GO:0007601|GO:0016020|GO:0016021|GO:0016887|GO:0017111|GO:0042626|GO:0045494|GO:0050896|GO:0055085	MGI:109424|Vega:OTTMUSG00000029911	protein-coding	AW050280|Abc10|Abcr|D430003I15Rik|RmP	ATP-binding cassette, sub-family A (ABC1), member 4	7248	122044460	122179833	11303|11305|11307|192663|217258|217262|217265|26357|268379|27403|27404|27405|27409|27410|320631|381072|67470|67928|74591|76184
1756	Abca5	0.244898	6.19967	4.16993	6	36	217265	#00BFFF,black	Abca5	chr11	110269369	110337716	-	ENSMUSG00000018800	GO:0000166|GO:0005524|GO:0005764|GO:0005768|GO:0005770|GO:0005794|GO:0006810|GO:0010745|GO:0016020|GO:0016021|GO:0016887|GO:0017111|GO:0033344|GO:0034375|GO:0043691	MGI:2386607|Vega:OTTMUSG00000003326	protein-coding	ABC13|B930033A02Rik|mKIAA1888	ATP-binding cassette, sub-family A (ABC1), member 5	8269	110269369	110337716	11303|11304|11305|11307|192663|217258|217262|26357|268379|27403|27404|27405|27409|27410|320631|381072|67470|67928|74591|76184
1757	Abca6	1	0	0	0	0	76184		Abca6	chr11	110176821	110251776	-	ENSMUSG00000044749	GO:0000166|GO:0003674|GO:0005524|GO:0005575|GO:0006810|GO:0008150|GO:0016020|GO:0016021|GO:0016887|GO:0017111	MGI:1923434|Vega:OTTMUSG00000003327	protein-coding	6330565N06Rik	ATP-binding cassette, sub-family A (ABC1), member 6	5719	110176821	110251776	11303|11304|11305|11307|192663|217258|217262|217265|26357|268379|27403|27404|27405|27409|27410|320631|381072|67470|67928|74591
1758	Abca7	1	0	0	0	0	27403		Abca7	chr10	79997615	80015572	+	ENSMUSG00000035722	GO:0000166|GO:0005524|GO:0005548|GO:0005622|GO:0005768|GO:0005794|GO:0005886|GO:0006810|GO:0006909|GO:0016020|GO:0016021|GO:0016324|GO:0016887|GO:0017111|GO:0033700	MGI:1351646|Vega:OTTMUSG00000032606	protein-coding	ABCX|Abc51	ATP-binding cassette, sub-family A (ABC1), member 7	6594	79997615	80015458	11303|11304|11305|11307|192663|217258|217262|217265|26357|268379|27404|27405|27409|27410|320631|381072|67470|67928|74591|76184
1759	Abca8a	1	0	0	0	0	217258		Abca8a	chr11	110025634	110095937	-	ENSMUSG00000041828	GO:0000166|GO:0005524|GO:0005575|GO:0005886|GO:0006810|GO:0008150|GO:0016020|GO:0016021|GO:0016887|GO:0017111	MGI:2386846|Vega:OTTMUSG00000003232	protein-coding		ATP-binding cassette, sub-family A (ABC1), member 8a	5616	110025634	110095937	11303|11304|11305|11307|192663|217262|217265|26357|268379|27403|27404|27405|27409|27410|320631|381072|67470|67928|74591|76184
1760	Abca8b	1	0	0	0	0	27404		Abca8b	chr11	109933406	109995816	-	ENSMUSG00000020620	GO:0000166|GO:0005524|GO:0005743|GO:0005886|GO:0006200|GO:0006810|GO:0016020|GO:0016021|GO:0016887|GO:0017111|GO:0042626|GO:0055085	MGI:1351668|Vega:OTTMUSG00000003354	protein-coding	Abca8	ATP-binding cassette, sub-family A (ABC1), member 8b	6178	109933406	109995816	11303|11304|11305|11307|192663|217258|217262|217265|26357|268379|27403|27405|27409|27410|320631|381072|67470|67928|74591|76184
1761	Abca9	1	0	0	0	0	217262		Abca9	chr11	110100822	110168153	-	ENSMUSG00000041797	GO:0000166|GO:0005524|GO:0005739|GO:0006200|GO:0006810|GO:0008152|GO:0016020|GO:0016021|GO:0016887|GO:0017111	MGI:2386796|Vega:OTTMUSG00000003233	protein-coding	D630040K07Rik	ATP-binding cassette, sub-family A (ABC1), member 9	6268	110100822	110168153	11303|11304|11305|11307|192663|217258|217265|26357|268379|27403|27404|27405|27409|27410|320631|381072|67470|67928|74591|76184
1762	Abcb10	1	0	0	0	0	56199		Abcb10	chr8	123952459	123983122	-	ENSMUSG00000031974	GO:0000166|GO:0005215|GO:0005524|GO:0005739|GO:0005743|GO:0006810|GO:0015421|GO:0016020|GO:0016021|GO:0016887|GO:0017111|GO:0032592|GO:0042626|GO:0042803|GO:0055085	MGI:1860508|Vega:OTTMUSG00000031206	protein-coding	AU016331|Abc-me|Abcb12|C76534	ATP-binding cassette, sub-family B (MDR/TAP), member 10	4306	123952459	123982813	21354|21355|56325|74610
1763	Abcb11	28.5	0	4.83289	0	56	27413	#FF0000,black	Abcb11	chr2	69238282	69342616	-	ENSMUSG00000027048	GO:0000139|GO:0000166|GO:0005524|GO:0005794|GO:0006810|GO:0006855|GO:0015126|GO:0015238|GO:0015722|GO:0016020|GO:0016021|GO:0016324|GO:0016887|GO:0017111|GO:0042493|GO:0042626|GO:0045177|GO:0046581|GO:0046618|GO:0055085	MGI:1351619|Vega:OTTMUSG00000012983	protein-coding	ABC16|Bsep|Lith1|PFIC2|PGY4|SPGP	ATP-binding cassette, sub-family B (MDR/TAP), member 11	4895	69238282	69342616	18669|18670|18671|77706
1764	Abcb1a	0.309148	7.30834	5.61471	57	96	18671	#87CEEB,black	Abcb1a	chr5	8660092	8748570	+	ENSMUSG00000040584	GO:0000086|GO:0000139|GO:0000166|GO:0005524|GO:0005886|GO:0006200|GO:0006810|GO:0006855|GO:0008152|GO:0008559|GO:0009986|GO:0015893|GO:0016020|GO:0016021|GO:0016324|GO:0016787|GO:0016887|GO:0017111|GO:0042623|GO:0042626|GO:0042908|GO:0046581|GO:0055085|GO:0060548|GO:0072089	MGI:97570|Vega:OTTMUSG00000029053	protein-coding	Abcb4|Evi32|Mdr1a|Mdr3|P-gp|Pgp|Pgy-3|Pgy3|mdr-3	ATP-binding cassette, sub-family B (MDR/TAP), member 1A	4977	8660092	8747561	18669|18670|27413|77706
1765	Abcb1b	1.25452	12.0476	12.3748	2682	7224	18669	#FFE4c3,black	Abcb1b	chr5	8798147	8866314	+	ENSMUSG00000028970	GO:0000139|GO:0000166|GO:0005215|GO:0005524|GO:0005739|GO:0005886|GO:0006200|GO:0006810|GO:0006855|GO:0008152|GO:0008559|GO:0014045|GO:0015238|GO:0015893|GO:0016020|GO:0016021|GO:0016324|GO:0016787|GO:0016887|GO:0017111|GO:0042493|GO:0042626|GO:0042908|GO:0046581|GO:0055085	MGI:97568	protein-coding	Abcb1|Mdr1|Mdr1b|Pgy-1|Pgy1|mdr	ATP-binding cassette, sub-family B (MDR/TAP), member 1B	4344	8798147	8865950	18670|18671|27413|77706
1766	Abcb4	0.449704	6.40088	5.24793	10	75	18670	#87CEEB,black	Abcb4	chr5	8893721	8959226	+	ENSMUSG00000042476	GO:0000139|GO:0000166|GO:0005524|GO:0005886|GO:0006200|GO:0006810|GO:0006855|GO:0008152|GO:0008559|GO:0016020|GO:0016021|GO:0016324|GO:0016787|GO:0016887|GO:0017111|GO:0042626|GO:0042908|GO:0046581|GO:0055085	MGI:97569	protein-coding	Mdr2|Pgy-2|Pgy2|mdr-2	ATP-binding cassette, sub-family B (MDR/TAP), member 4	4075	8893721	8959175	18669|18671|27413|77706
1767	Abcb5	1	0	0	0	0	77706		Abcb5	chr12	118867824	118966421	-	ENSMUSG00000072791	GO:0000139|GO:0000166|GO:0005524|GO:0005887|GO:0015562|GO:0016021|GO:0016324|GO:0042391|GO:0042626|GO:0046581|GO:0055085	MGI:1924956|Vega:OTTMUSG00000036992	protein-coding	9230106F14Rik	ATP-binding cassette, sub-family B (MDR/TAP), member 5	3876	118867824	118966421	18669|18670|18671|27413
1768	Abcb6	1	0	0	0	0	74104		Abcb6	chr1	75171641	75180283	-	ENSMUSG00000026198	GO:0000166|GO:0005524|GO:0005739|GO:0005740|GO:0005741|GO:0005774|GO:0005783|GO:0005794|GO:0005886|GO:0006779|GO:0006810|GO:0007420|GO:0015439|GO:0015562|GO:0015886|GO:0016020|GO:0016021|GO:0016887|GO:0017111|GO:0020037|GO:0031307|GO:0042626|GO:0043588|GO:0055085|GO:0070574|GO:0071585	MGI:1921354|Vega:OTTMUSG00000034720	protein-coding	1200005B17Rik	ATP-binding cassette, sub-family B (MDR/TAP), member 6	2933	75171641	75180118	11306
1769	Abcb7	0.432927	6.35755	5.14975	9	70	11306	#87CEEB,black	Abcb7	chrX	104280565	104413846	-	ENSMUSG00000031333	GO:0000166|GO:0005524|GO:0005737|GO:0005739|GO:0005743|GO:0006810|GO:0006879|GO:0016020|GO:0016021|GO:0016887|GO:0017111|GO:0042626|GO:0055085	MGI:109533|Vega:OTTMUSG00000018115	protein-coding	AA517758|AU019072|Abc7	ATP-binding cassette, sub-family B (MDR/TAP), member 7	5759	104280565	104413824	74104
1770	Abcb8	1	0	0	0	0	74610		Abcb8	chr5	24394156	24409947	+	ENSMUSG00000028973	GO:0000166|GO:0005524|GO:0005634|GO:0005730|GO:0005739|GO:0005743|GO:0006810|GO:0016020|GO:0016021|GO:0016887|GO:0017111|GO:0042626|GO:0055085	MGI:1351667|Vega:OTTMUSG00000024149	protein-coding	4833412N02Rik|AA409895	ATP-binding cassette, sub-family B (MDR/TAP), member 8	2940	24394156	24409494	21354|21355|56199|56325
1771	Abcb9	0.692982	6.83289	6.30378	28	150	56325	#E0FFFF,black	Abcb9	chr5	124061857	124095798	-	ENSMUSG00000029408	GO:0000166|GO:0001916|GO:0005524|GO:0005764|GO:0005765|GO:0005789|GO:0005886|GO:0006810|GO:0015031|GO:0015197|GO:0015421|GO:0015440|GO:0015833|GO:0016020|GO:0016021|GO:0016887|GO:0017111|GO:0022891|GO:0030176|GO:0042288|GO:0042605|GO:0042626|GO:0042803|GO:0042825|GO:0046978|GO:0046979|GO:0046980|GO:0055085	MGI:1861729|Vega:OTTMUSG00000028882	protein-coding	TAPL|mKIAA1520	ATP-binding cassette, sub-family B (MDR/TAP), member 9	3334	124061857	124095798	21354|21355|56199|74610
1772	Abcc1	1	0	0	0	0	17250		Abcc1	chr16	14361558	14474878	+	ENSMUSG00000023088	GO:0000166|GO:0005215|GO:0005324|GO:0005524|GO:0005634|GO:0005737|GO:0005794|GO:0005886|GO:0005887|GO:0006200|GO:0006810|GO:0006855|GO:0006979|GO:0008152|GO:0008559|GO:0015238|GO:0015431|GO:0015562|GO:0015911|GO:0016020|GO:0016021|GO:0016323|GO:0016787|GO:0016887|GO:0017111|GO:0030335|GO:0033700|GO:0034040|GO:0034634|GO:0034775|GO:0042493|GO:0042626|GO:0042908|GO:0043215|GO:0046618|GO:0046624|GO:…	MGI:102676|Vega:OTTMUSG00000027051	protein-coding	Abcc1a|Abcc1b|MRP|Mdrap|Mrp1	ATP-binding cassette, sub-family C (CFTR/MRP), member 1	5935	14361558	14473568	12638|12780|20927|20928|224814|239273|244562|27416|27421|76408
1773	Abcc10	1	0	0	0	0	224814		Abcc10	chr17	46303230	46328023	-	ENSMUSG00000032842	GO:0000166|GO:0005524|GO:0005886|GO:0006810|GO:0016020|GO:0016021|GO:0016887|GO:0017111|GO:0042626|GO:0055085	MGI:2386976|Vega:OTTMUSG00000036094	protein-coding	Mrp7|mFLJ00002	ATP-binding cassette, sub-family C (CFTR/MRP), member 10	5709	46303230	46327932	12638|12780|17250|20927|20928|239273|244562|27416|27421|76408
1774	Abcc12	1	0	0	0	0	244562		Abcc12	chr8	86504841	86580686	-	ENSMUSG00000036872	GO:0000166|GO:0005524|GO:0005739|GO:0006810|GO:0016020|GO:0016021|GO:0016887|GO:0017111|GO:0042626|GO:0055085	MGI:2441679|Vega:OTTMUSG00000025883	protein-coding	4930467B22Rik|MRP9	ATP-binding cassette, sub-family C (CFTR/MRP), member 12	4511	86504841	86566557	12638|12780|17250|20927|20928|224814|239273|27416|27421|76408
1775	Abcc2	1	0	0	0	0	12780		Abcc2	chr19	43782308	43838218	+	ENSMUSG00000025194	GO:0000166|GO:0005215|GO:0005515|GO:0005524|GO:0005887|GO:0006200|GO:0006810|GO:0006855|GO:0008152|GO:0015732|GO:0016020|GO:0016021|GO:0016324|GO:0016887|GO:0017111|GO:0019904|GO:0030644|GO:0042493|GO:0042626|GO:0046581|GO:0055085|GO:0070327	MGI:1352447|Vega:OTTMUSG00000026258	protein-coding	AI173996|Abc30|Cmoat|Mrp2|cMRP	ATP-binding cassette, sub-family C (CFTR/MRP), member 2	5389	43782308	43837557	12638|17250|20927|20928|224814|239273|244562|27416|27421|76408
1776	Abcc3	7	0	2.80735	0	14	76408	#FF4500,black	Abcc3	chr11	94343295	94392976	-	ENSMUSG00000020865	GO:0000166|GO:0005215|GO:0005524|GO:0005887|GO:0006200|GO:0006810|GO:0006855|GO:0008559|GO:0015238|GO:0015432|GO:0015722|GO:0015893|GO:0016020|GO:0016021|GO:0016323|GO:0016887|GO:0017111|GO:0042626|GO:0055085	MGI:1923658|Vega:OTTMUSG00000001891	protein-coding	1700019L09Rik|ABC31|MLP2|MOAT-D|MRP3	ATP-binding cassette, sub-family C (CFTR/MRP), member 3	5002	94343295	94392915	12638|12780|17250|20927|20928|224814|239273|244562|27416|27421
1777	Abcc4	2.1073	6.86419	7.93958	30	372	239273	#FF6347,black	Abcc4	chr14	118482692	118706219	-	ENSMUSG00000032849	GO:0000166|GO:0005524|GO:0005886|GO:0006855|GO:0015238|GO:0016020|GO:0016323|GO:0031088|GO:0048661	MGI:2443111	protein-coding	D630049P08Rik|MOATB|MRP4	ATP-binding cassette, sub-family C (CFTR/MRP), member 4	5895	118482692	118706109	12638|12780|17250|20927|20928|224814|244562|27416|27421|76408
1778	Abcc5	1	0	0	0	1	27416		Abcc5	chr16	20331304	20426394	-	ENSMUSG00000022822	GO:0000166|GO:0005524|GO:0006200|GO:0006810|GO:0008152|GO:0016020|GO:0016021|GO:0016887|GO:0017111|GO:0042626|GO:0048471|GO:0055085	MGI:1351644|Vega:OTTMUSG00000025954	protein-coding	2900011L11Rik|AI132311|Abcc5a|Abcc5b|Mrp5	ATP-binding cassette, sub-family C (CFTR/MRP), member 5	6196	20331304	20426394	12638|12780|17250|20927|20928|224814|239273|244562|27421|76408
1779	Abcc6	1	0	0	0	0	27421		Abcc6	chr7	45976380	46030286	-	ENSMUSG00000030834	GO:0000166|GO:0005524|GO:0006200|GO:0006810|GO:0008152|GO:0016020|GO:0016021|GO:0016324|GO:0016328|GO:0016887|GO:0017111|GO:0042626|GO:0055085	MGI:1351634|Vega:OTTMUSG00000031288	protein-coding	Abcc1b|DCC|Dyscalc1|Mrp6|dyscalc	ATP-binding cassette, sub-family C (CFTR/MRP), member 6	4958	45976380	46030281	12638|12780|17250|20927|20928|224814|239273|244562|27416|76408
1780	Abcc8	1	0	0	0	0	20927		Abcc8	chr7	46104523	46180033	-	ENSMUSG00000040136	GO:0000166|GO:0005267|GO:0005524|GO:0005886|GO:0008076|GO:0009268|GO:0010043|GO:0019905|GO:0030672|GO:0042221|GO:0042383|GO:0043268|GO:0044325|GO:0046676|GO:0071805	MGI:1352629	protein-coding	D930031B21Rik|SUR1|Sur	ATP-binding cassette, sub-family C (CFTR/MRP), member 8	4952	46104523	46179949	12638|12780|17250|20928|224814|239273|244562|27416|27421|76408
1781	Abcc9	0.118343	6.40088	3.32193	10	20	20928	#1E90FF,black	Abcc9	chr6	142587862	142702274	-	ENSMUSG00000030249	GO:0000166|GO:0005267|GO:0005524|GO:0005739|GO:0005886|GO:0006810|GO:0006813|GO:0008076|GO:0008144|GO:0008281|GO:0008282|GO:0010107|GO:0015459|GO:0016020|GO:0016021|GO:0016887|GO:0017111|GO:0019905|GO:0030017|GO:0030315|GO:0042626|GO:0044325|GO:0051607|GO:0055085	MGI:1352630	protein-coding	AI414027|AI449286|SUR2A|SUR2B|Sur2	ATP-binding cassette, sub-family C (CFTR/MRP), member 9	7538	142587862	142702274	12638|12780|17250|20927|224814|239273|244562|27416|27421|76408
1782	Abcd1	1	0	0	0	0	11666		Abcd1	chrX	73716597	73738287	+	ENSMUSG00000031378	GO:0000166|GO:0005325|GO:0005515|GO:0005524|GO:0005737|GO:0005739|GO:0005777|GO:0005778|GO:0005779|GO:0006200|GO:0006635|GO:0006810|GO:0007031|GO:0015910|GO:0016020|GO:0016021|GO:0016887|GO:0017111|GO:0019899|GO:0042758|GO:0042760|GO:0042802|GO:0042803|GO:0048471	MGI:1349215|Vega:OTTMUSG00000017700	protein-coding	ALDP|Ald|Aldgh	ATP-binding cassette, sub-family D (ALD), member 1	3401	73716597	73737531	19299|19300|26874
1783	Abcd2	0.056962	6.30378	2.16993	8	9	26874	#1E90FF,black	Abcd2	chr15	91145871	91191807	-	ENSMUSG00000055782	GO:0000038|GO:0000166|GO:0005524|GO:0005739|GO:0005777|GO:0005778|GO:0006635|GO:0006810|GO:0016020|GO:0016021|GO:0016887|GO:0017111|GO:0032000|GO:0042760|GO:0042803|GO:0043231	MGI:1349467	protein-coding	ABC39|ALDL1|ALDR|ALDRP	ATP-binding cassette, sub-family D (ALD), member 2	5540	91145871	91191608	11666|19299|19300
1784	Abcd3	0.365854	8.94251	7.49185	286	288	19299	#87CEEB,black	Abcd3	chr3	121758910	121815215	-	ENSMUSG00000028127	GO:0000166|GO:0005515|GO:0005524|GO:0005739|GO:0005743|GO:0005777|GO:0005778|GO:0006200|GO:0006635|GO:0006810|GO:0007031|GO:0008152|GO:0016020|GO:0016021|GO:0016887|GO:0017111|GO:0042626|GO:0042760|GO:0042803|GO:0043231|GO:0043621|GO:0055085	MGI:1349216|Vega:OTTMUSG00000031086	protein-coding	AI313901|AU018866|AW146054|PMP68|PMP70|Pxmp1	ATP-binding cassette, sub-family D (ALD), member 3	3399	121758910	121815118	11666|19300|26874
1785	Abcd4	0.314286	6.12928	4.45943	5	44	19300	#87CEEB,black	Abcd4	chr12	84602531	84617466	-	ENSMUSG00000021240	GO:0000166|GO:0005524|GO:0005777|GO:0005789|GO:0006810|GO:0016020|GO:0016021|GO:0016887|GO:0017111|GO:0042626|GO:0055085	MGI:1349217	protein-coding	P69r|P70R|Pxmp1l	ATP-binding cassette, sub-family D (ALD), member 4	2527	84602531	84617320	11666|19299|26874
1786	Abce1	1	0	0	0	1	24015		Abce1	chr8	79683442	79711740	-	ENSMUSG00000058355	GO:0000166|GO:0005524|GO:0005737|GO:0005739|GO:0009055|GO:0016887|GO:0017111|GO:0051536	MGI:1195458	protein-coding	C79080|Oabp|RLI|RNS41|Rnaseli	ATP-binding cassette, sub-family E (OABP), member 1	3813	79683442	79711740
1787	Abcf1	0.698207	11.8673	11.349	2325	3623	224742	#E0FFFF,black	Abcf1	chr17	35956819	35969750	-	ENSMUSG00000038762	GO:0000166|GO:0005524|GO:0005634|GO:0005635|GO:0005654|GO:0005737|GO:0005840|GO:0006413|GO:0008494|GO:0016887|GO:0017111|GO:0042788|GO:0043022|GO:0045727	MGI:1351658|Vega:OTTMUSG00000037427	protein-coding	AU041969|Abc50|D17Wsu166e|GCN20	ATP-binding cassette, sub-family F (GCN20), member 1	3150	35956819	35969718	27406
1788	Abcf2	0.724843	10.2258	9.76155	724	1222	27407	#E0FFFF,black	Abcf2	chr5	24565341	24577467	-	ENSMUSG00000028953	GO:0000166|GO:0005524|GO:0005739|GO:0008150|GO:0016887|GO:0017111	MGI:1351657	protein-coding	0710005O05Rik|Drr3|E430001O06	ATP-binding cassette, sub-family F (GCN20), member 2	2573	24565341	24577467
1789	Abcf3	0.246719	7.57365	5.55459	79	92	27406	#00BFFF,black	Abcf3	chr16	20548603	20561603	+	ENSMUSG00000003234	GO:0000166|GO:0005515|GO:0005524|GO:0005575|GO:0008150|GO:0009615|GO:0016887|GO:0017111	MGI:1351656|Vega:OTTMUSG00000023912	protein-coding	AI326318|AU016058|BB119416	ATP-binding cassette, sub-family F (GCN20), member 3	3288	20548603	20560515	224742
1790	Abcg1	19	0	4.24793	0	38	11307	#FF0000,black	Abcg1	chr17	31057694	31117981	+	ENSMUSG00000024030	GO:0000166|GO:0005524|GO:0005548|GO:0005739|GO:0005768|GO:0005794|GO:0005886|GO:0006355|GO:0006810|GO:0006869|GO:0008203|GO:0009897|GO:0010033|GO:0010745|GO:0010872|GO:0010875|GO:0010888|GO:0016020|GO:0016021|GO:0016887|GO:0017111|GO:0017127|GO:0019534|GO:0030301|GO:0032367|GO:0033344|GO:0033700|GO:0033993|GO:0034041|GO:0034374|GO:0034375|GO:0034436|GO:0034437|GO:0042632|GO:0042803|GO:0042987|GO:…	MGI:107704|Vega:OTTMUSG00000025573	protein-coding	AW413978|Abc8|White	ATP-binding cassette, sub-family G (WHITE), member 1	5818	31057694	31114285	11303|11304|11305|192663|217258|217262|217265|26357|268379|27403|27404|27405|27409|27410|320631|381072|67470|67928|74591|76184
1791	Abcg2	1.5	0	0.584963	0	3	26357		Abcg2	chr6	58596672	58692451	+	ENSMUSG00000029802	GO:0000166|GO:0005524|GO:0005634|GO:0005886|GO:0006810|GO:0006855|GO:0015238|GO:0015893|GO:0016020|GO:0016021|GO:0016324|GO:0016887|GO:0017111|GO:0042803|GO:0046415|GO:0046618|GO:0046983|GO:0060136	MGI:1347061|Vega:OTTMUSG00000022209	protein-coding	ABC15|ABCP|AI428558|BCRP|Bcrp1|MXR|MXR1	ATP-binding cassette, sub-family G (WHITE), member 2	2491	58596672	58692390	11303|11304|11305|11307|192663|217258|217262|217265|268379|27403|27404|27405|27409|27410|320631|381072|67470|67928|74591|76184
1792	Abcg3	9.5	0	3.24793	0	19	27405	#FF0000,black	Abcg3	chr5	104935057	104982717	-	ENSMUSG00000029299	GO:0003674|GO:0005524|GO:0005575|GO:0006810|GO:0008150|GO:0016020|GO:0016021|GO:0016887	MGI:1351624|Vega:OTTMUSG00000025595	protein-coding	Abcp2|Mxr2	ATP-binding cassette, sub-family G (WHITE), member 3	3034	104935057	104982717	11303|11304|11305|11307|192663|217258|217262|217265|26357|268379|27403|27404|27409|27410|320631|381072|67470|67928|74591|76184
1793	Abcg4	1	0	0	0	0	192663		Abcg4	chr9	44273190	44288244	-	ENSMUSG00000032131	GO:0000166|GO:0005524|GO:0033344|GO:0042803|GO:0046982	MGI:1890594|Vega:OTTMUSG00000029282	protein-coding	6430517O04Rik	ATP-binding cassette, sub-family G (WHITE), member 4	3626	44273190	44288244	11303|11304|11305|11307|217258|217262|217265|26357|268379|27403|27404|27405|27409|27410|320631|381072|67470|67928|74591|76184
1794	Abcg5	1	0	0	0	0	27409		Abcg5	chr17	84658234	84682923	-	ENSMUSG00000040505	GO:0000166|GO:0005524|GO:0006200|GO:0006810|GO:0007588|GO:0010949|GO:0016020|GO:0016021|GO:0016324|GO:0016887|GO:0017111|GO:0017127|GO:0030299|GO:0033344|GO:0042632|GO:0045177|GO:0045796|GO:0046982	MGI:1351659|Vega:OTTMUSG00000036704	protein-coding	AW112016|cmp|sterolin-1|trac	ATP-binding cassette, sub-family G (WHITE), member 5	2263	84658234	84682873	11303|11304|11305|11307|192663|217258|217262|217265|26357|268379|27403|27404|27405|27410|320631|381072|67470|67928|74591|76184
1795	Abcg8	1	0	0	0	0	67470		Abcg8	chr17	84676302	84700333	+	ENSMUSG00000024254	GO:0000166|GO:0005524|GO:0006200|GO:0006810|GO:0007588|GO:0010949|GO:0015248|GO:0015914|GO:0015918|GO:0016020|GO:0016021|GO:0016324|GO:0016887|GO:0017127|GO:0030299|GO:0033344|GO:0042632|GO:0045796|GO:0046982|GO:0055092	MGI:1914720|Vega:OTTMUSG00000036685	protein-coding	1300003C16Rik|AI114946|sterolin-2	ATP-binding cassette, sub-family G (WHITE), member 8	3749	84676302	84700333	11303|11304|11305|11307|192663|217258|217262|217265|26357|268379|27403|27404|27405|27409|27410|320631|381072|67928|74591|76184
1796	Abhd1	2.31061	7.04439	8.25267	40	448	57742	#FF6347,black	Abhd1	chr5	30950066	30955095	+		GO:0003674|GO:0004091|GO:0005575|GO:0008150|GO:0016020|GO:0016021|GO:0016787	MGI:1931013	protein-coding	LABH-1|LABH1	abhydrolase domain containing 1	1356	30950066	30955024
1797	Abhd10	0.44898	5.61471	4.45943	2	44	213012	#87CEEB,black	Abhd10	chr16	45729733	45742906	-	ENSMUSG00000033157	GO:0004553|GO:0005739|GO:0005829|GO:0006508|GO:0008233|GO:0008236|GO:0016787|GO:0019391	MGI:2442422|Vega:OTTMUSG00000024155	protein-coding	D230019K24Rik|D630018L06	abhydrolase domain containing 10	2890	45729725	45742891
1798	Abhd11	0.836295	10.8588	10.6008	1128	2163	68758		Abhd11	chr5	135009152	135012175	+	ENSMUSG00000040532	GO:0003674|GO:0003824|GO:0005739|GO:0008150|GO:0016787	MGI:1916008|Vega:OTTMUSG00000025990	protein-coding	1110054D16Rik|A630008N09Rik|Wbscr21	abhydrolase domain containing 11	1699	135009152	135012019
1799	Abhd11os	0.824413	9.05664	8.77808	309	629														500	135012122	135013157
1800	Abhd12	0.228637	7.75822	5.62936	97	97	76192	#00BFFF,black	Abhd12	chr2	150832495	150904731	-	ENSMUSG00000032046	GO:0003674|GO:0005575|GO:0008150|GO:0016020|GO:0016021|GO:0016787|GO:0047372	MGI:1923442|Vega:OTTMUSG00000015774	protein-coding	1500011G07Rik|6330583M11Rik|AI431047|AW547313	abhydrolase domain containing 12	1967	150832515	150904547	100504285
1801	Abhd12b	1	0	0	0	0	100504285		Abhd12b	chr12	70154171	70183206	+	ENSMUSG00000090121	GO:0003674|GO:0005575|GO:0008150	MGI:2685650|Vega:OTTMUSG00000034963	protein-coding	Gm804	abhydrolase domain containing 12B	1080	70154171	70183206	76192
1802	Abhd13	0.956283	13.0035	12.939	5036	10858	68904		Abhd13	chr8	9977717	9992154	+	ENSMUSG00000040396	GO:0003674|GO:0005575|GO:0008150|GO:0016020|GO:0016021|GO:0016787	MGI:1916154|Vega:OTTMUSG00000032894	protein-coding	1110065L07Rik|AI463703|AI788994	abhydrolase domain containing 13	5180	9977717	9988418	216169|226016|70178
1803	Abhd14a	239	0	7.90087	0	363	68644	#FF0000,black	Abhd14a	chr9	106440051	106447678	-	ENSMUSG00000042210	GO:0003674|GO:0005737|GO:0008150	MGI:1915894	protein-coding	1110013B16Rik|AW558221|Dorz1	abhydrolase domain containing 14A	1434	106440051	106447678	76491
1804	Abhd14b	1	0	0	0	0	76491		Abhd14b	chr9	106448640	106452918	+	ENSMUSG00000042073	GO:0003674|GO:0005634|GO:0005730|GO:0005737|GO:0008150	MGI:1923741	protein-coding	1810013B01Rik	abhydrolase domain containing 14b	1475	106448640	106452163	68644
1805	Abhd15	1	0	0	0	2	67477		Abhd15	chr11	77515117	77538605	+	ENSMUSG00000000686	GO:0003674|GO:0004091|GO:0005575|GO:0005576|GO:0008150|GO:0016787	MGI:1914727|Vega:OTTMUSG00000008183	protein-coding	1300007F04Rik	abhydrolase domain containing 15	3249	77515117	77518841	106861|54608
1806	Abhd16a	2.219	9.98868	11.1386	614	3132	193742	#FF6347,black	Abhd16a	chr17	35089291	35102987	+	ENSMUSG00000007036	GO:0008152|GO:0016020|GO:0016021|GO:0016787	MGI:99476|Vega:OTTMUSG00000037924	protein-coding	AI326074|Bat-5|Bat5|D17H6S82E|NG26	abhydrolase domain containing 16A	1945	35089291	35102753	241850
1807	Abhd16b	1	0	0	0	0	241850		Abhd16b	chr2	181493206	181494980	+	ENSMUSG00000055882	GO:0003674|GO:0005575|GO:0008150|GO:0016787	MGI:3607711|Vega:OTTMUSG00000016708	protein-coding	1700095H12	abhydrolase domain containing 16B	1775	181493206	181494731	193742
1808	Abhd17a	20	0	4.32193	0	40		#FF0000,black												1473	80583649	80590341
1809	Abhd17b	0.868201	13.1134	12.9095	5407	10612														2475	21653309	21684317
1810	Abhd17c	0.679479	11.1932	10.6357	1436	2215		#E0FFFF,black												2238	84109356	84151844
1811	Abhd2	1	0	0	0	0	54608		Abhd2	chr7	79273266	79361601	+	ENSMUSG00000039202	GO:0004091|GO:0009611|GO:0016020|GO:0016021|GO:0016787|GO:0030336	MGI:1914344|Vega:OTTMUSG00000029104	protein-coding	2210009N18Rik|LABH2|Labh-2	abhydrolase domain containing 2	2903	79273266	79360156	106861|67477
1812	Abhd3	0.273782	7.75154	5.88264	96	115	106861	#87CEEB,black	Abhd3	chr18	10644411	10706696	-	ENSMUSG00000002475	GO:0004091|GO:0005575|GO:0008150|GO:0016020|GO:0016021|GO:0016787	MGI:2147183|Vega:OTTMUSG00000028162	protein-coding	AA675331|LABH3	abhydrolase domain containing 3	1887	10644411	10706691	54608|67477
1813	Abhd4	1.72845	11.5699	12.3593	1862	7158	105501	#FFA07A,black	Abhd4	chr14	54254129	54269169	+	ENSMUSG00000040997	GO:0016042|GO:0016787	MGI:1915938	protein-coding	1110035H23Rik|AI429574|Abh4	abhydrolase domain containing 4	2749	54254129	54267857	67469
1814	Abhd5	0.175439	6.83289	4.32193	28	40	67469	#00BFFF,black	Abhd5	chr9	122351616	122381523	+	ENSMUSG00000032540	GO:0003841|GO:0004806|GO:0005515|GO:0005737|GO:0005811|GO:0005829|GO:0006629|GO:0006631|GO:0006654|GO:0008654|GO:0010891|GO:0010898|GO:0016740|GO:0016746|GO:0016787|GO:0030154|GO:0042171|GO:0051006	MGI:1914719|Vega:OTTMUSG00000022749	protein-coding	1300003D03Rik|2010002J10Rik|CDS|CGI-58|IECN5|NCIE2	abhydrolase domain containing 5	3148	122351616	122379602	105501
1815	Abhd6	1	0	0	0	0	66082		Abhd6	chr14	8002902	8056555	+	ENSMUSG00000025277	GO:0003824|GO:0005739|GO:0016020|GO:0016021|GO:0016787|GO:0030336|GO:0047372|GO:0060292|GO:2000124	MGI:1913332	protein-coding	0610041D24Rik|AA673485|AV065425	abhydrolase domain containing 6	2018	8002902	8055644
1816	Abhd8	1	0	0	0	0	64296		Abhd8	chr8	71456700	71463657	-	ENSMUSG00000007950	GO:0003674|GO:0003824|GO:0005575|GO:0008150|GO:0016787	MGI:1918946	protein-coding	0910001L24Rik|AB030191	abhydrolase domain containing 8	1985	71456700	71463475
1817	Abi1	1.23556	12.7893	13.0945	4415	12135	11308		Abi1	chr2	22939989	23040240	-	ENSMUSG00000058835	GO:0001756|GO:0005515|GO:0005622|GO:0005634|GO:0005737|GO:0005856|GO:0006928|GO:0009987|GO:0018108|GO:0030027|GO:0030054|GO:0030175|GO:0030296|GO:0031252|GO:0042995|GO:0043005|GO:0045202|GO:0061098	MGI:104913|Vega:OTTMUSG00000016621	protein-coding	E3B1|NAP1|Ssh3bp1	abl-interactor 1	3505	22939989	23040065	329165|66610
1818	Abi2	0.0254237	5.88264	0.584963	3	3	329165	#1E90FF,black	Abi2	chr1	60409619	60481163	+	ENSMUSG00000026782	GO:0005737|GO:0005829|GO:0005856|GO:0005913|GO:0006928|GO:0007611|GO:0016358|GO:0016477|GO:0017124|GO:0018108|GO:0030027|GO:0030175|GO:0030425|GO:0031625|GO:0042995|GO:0043010|GO:0070064	MGI:106913	protein-coding	8430425M24Rik|AI839867|C130078H13	abl-interactor 2	5974	60409619	60478007	11308|66610
1819	Abi3	1	0	0	0	0	66610		Abi3	chr11	95830072	95842476	-	ENSMUSG00000018381	GO:0003674|GO:0005622|GO:0005737|GO:0018108|GO:0030027|GO:0030334	MGI:1913860|Vega:OTTMUSG00000001756	protein-coding	2210414K06Rik|AI987680|NESH	ABI gene family, member 3	4075	95830072	95842476	11308|329165
1820	Abi3bp	1	0	0	0	0	320712		Abi3bp	chr16	56477846	56690135	+	ENSMUSG00000035258	GO:0005518|GO:0005539|GO:0005614|GO:0005615|GO:0008201|GO:0010811|GO:0030198|GO:0031012	MGI:2444583	protein-coding	5033411B22Rik|AI506287|BG172926|D930038M13Rik|TARSH|eratin	ABI gene family, member 3 (NESH) binding protein	4742	56477846	56689049	68655
1821	Abl1	11.454	6.44294	9.96073	11	1393	11350	#FF0000,black	Abl1	chr2	31688556	31804227	+	ENSMUSG00000026842	GO:0000166|GO:0000287|GO:0001726|GO:0003677|GO:0004672|GO:0004713|GO:0004715|GO:0005515|GO:0005524|GO:0005634|GO:0005730|GO:0005737|GO:0005739|GO:0005829|GO:0005856|GO:0006281|GO:0006468|GO:0006897|GO:0006914|GO:0006915|GO:0006974|GO:0006975|GO:0007155|GO:0008022|GO:0016301|GO:0016310|GO:0016740|GO:0016772|GO:0017124|GO:0018108|GO:0019904|GO:0030036|GO:0030145|GO:0031252|GO:0042770|GO:0043065|GO:…	MGI:87859|Vega:OTTMUSG00000012077	protein-coding	AI325092|Abl|E430008G22Rik|c-Abl	c-abl oncogene 1, non-receptor tyrosine kinase	7971	31688537	31801899	11352|12143|12169|12229|14191|14302|14360|15162|16428|16818|17096|20459|20779|20811|21682|22165|22612
1822	Abl2	0.650919	12.623	12.0035	3982	5626	11352	#B0E0E6,black	Abl2	chr1	156558787	156649619	+	ENSMUSG00000026596	GO:0000166|GO:0000287|GO:0004713|GO:0005524|GO:0007015|GO:0010976|GO:0015629|GO:0016023|GO:0016301|GO:0016310|GO:0016740|GO:0018108|GO:0030145|GO:0051017|GO:0051353|GO:0071300	MGI:87860|Vega:OTTMUSG00000037114	protein-coding	AA536808|Abll|Arg	v-abl Abelson murine leukemia viral oncogene 2 (arg, Abelson-related gene)	10714	156558787	156642716	11350|12143|12169|12229|14191|14302|14360|15162|16428|16818|17096|20459|20779|20811|21682|22165|22612
1823	Ablim1	52	0	5.70044	0	102	226251	#FF0000,black	Ablim1	chr19	57033264	57314919	-	ENSMUSG00000025085	GO:0003779|GO:0005515|GO:0005737|GO:0005856|GO:0007010|GO:0007411|GO:0008270|GO:0015629|GO:0045944|GO:0046872	MGI:1194500|Vega:OTTMUSG00000016380	protein-coding	2210411C18Rik|2610209L21Rik|4833406P10Rik|9330196J19Rik|AV079770|AW060987|AW215784|Limab1|abLIM-L|abLIM-M|abLIM-S|mKIAA0059	actin-binding LIM protein 1	7233	57033264	57215957	107321|110829|13829|14199|14200|14201|14202|19303|21804|225341|231148|24131|319713|56376|57756|67399
1824	Ablim2	1.21944	12.7871	13.0733	4404	11970	231148		Ablim2	chr5	35757880	35884979	+	ENSMUSG00000029095	GO:0003674|GO:0003779|GO:0005634|GO:0005737|GO:0007010|GO:0008270|GO:0015629|GO:0030016|GO:0045111|GO:0045944|GO:0046872	MGI:2385758|Vega:OTTMUSG00000024832	protein-coding	AI606905|C230091L11	actin-binding LIM protein 2	3761	35757880	35883419	107321|110829|13829|14199|14200|14201|14202|19303|21804|225341|226251|24131|319713|56376|57756|67399
1825	Ablim3	0.0408163	5.61471	1	2	4	319713	#1E90FF,black	Ablim3	chr18	61799393	61911852	-	ENSMUSG00000032735	GO:0003674|GO:0003779|GO:0005575|GO:0005737|GO:0007010|GO:0008270|GO:0045944|GO:0046872	MGI:2442582	protein-coding	AW990719|D930036B08Rik	actin binding LIM protein family, member 3	4562	61799393	61911852	107321|110829|13829|14199|14200|14201|14202|19303|21804|225341|226251|231148|24131|56376|57756|67399
1826	Abo	1	0	0	0	0	80908		Abo	chr2	26842503	26864979	-	ENSMUSG00000015787	GO:0001962|GO:0004380|GO:0004381|GO:0005576|GO:0005794|GO:0005975|GO:0008152|GO:0008284|GO:0016020|GO:0016021|GO:0016740|GO:0016757|GO:0016758|GO:0031410|GO:0043066|GO:0046872|GO:0051691	MGI:2135738|Vega:OTTMUSG00000011583	protein-coding	NAGAT	ABO blood group (transferase A, alpha 1-3-N-acetylgalactosaminyltransferase, transferase B, alpha 1-3-galactosyltransferase)	1795	26842503	26864883	14594|215493|227671|71103|74854|75859
1827	Abr	0.838057	11.5587	11.3038	1856	3516	109934		Abr	chr11	76416734	76577727	-	ENSMUSG00000017631	GO:0005085|GO:0005089|GO:0005096|GO:0005543|GO:0005622|GO:0005829|GO:0005886|GO:0007165|GO:0007420|GO:0030036|GO:0030336|GO:0030675|GO:0032496|GO:0035023|GO:0035556|GO:0042472|GO:0043314|GO:0050728|GO:0050766|GO:0050885	MGI:107771|Vega:OTTMUSG00000006233	protein-coding	6330400K15Rik|AU042359	active BCR-related gene	6036	76416732	76577739	110279|214804|26934|71709
1828	Abra	1	0	0	0	0	223513		Abra	chr15	41865293	41869720	-	ENSMUSG00000042895	GO:0000060|GO:0003713|GO:0003779|GO:0005737|GO:0005856|GO:0005886|GO:0006351|GO:0006355|GO:0006810|GO:0015031|GO:0015629|GO:0030016|GO:0030017|GO:0035025|GO:0045893|GO:0045944|GO:0051091	MGI:2444891	protein-coding	C130068O12Rik|STARS	actin-binding Rho activating protein	1762	41865293	41869668
1829	Abracl	1	0	0	0	0														810	18011260	18023252
1830	Abt1	1	0	0	0	1	30946		Abt1	chr13	23418361	23423866	-	ENSMUSG00000036376	GO:0000166|GO:0003677|GO:0003723|GO:0005634|GO:0005667|GO:0006351|GO:0006355|GO:0006357|GO:0006366|GO:0021522	MGI:1353636|Vega:OTTMUSG00000000736	protein-coding		activator of basal transcription 1	4456	23418361	23423832
1831	Abtb1	0.280822	8.18982	6.35755	154	155	80283	#87CEEB,black	Abtb1	chr6	88835914	88841935	-	ENSMUSG00000030083	GO:0003674|GO:0003746|GO:0005730|GO:0005737|GO:0005886|GO:0006412|GO:0006414|GO:0008150	MGI:1933148	protein-coding	AI847549|BC003234|BPOZ|EF1ABP	ankyrin repeat and BTB (POZ) domain containing 1	1880	88835914	88841824
1832	Abtb2	1.37684	7.89178	8.35315	114	479	99382	#FFE4c3,black	Abtb2	chr2	103566310	103718423	+	ENSMUSG00000032724	GO:0003674|GO:0005575|GO:0008150|GO:0046982	MGI:2139365|Vega:OTTMUSG00000014876	protein-coding	AW539457	ankyrin repeat and BTB (POZ) domain containing 2	4558	103566310	103717357	74007
1833	Acaa1a	1	0	0	0	1	113868		Acaa1a	chr9	119341294	119350295	+	ENSMUSG00000036138	GO:0000038|GO:0003824|GO:0003985|GO:0003988|GO:0005739|GO:0005777|GO:0006629|GO:0006631|GO:0006635|GO:0007584|GO:0008152|GO:0008206|GO:0016401|GO:0016740|GO:0016746|GO:0016747|GO:0043231|GO:0048545	MGI:2148491|Vega:OTTMUSG00000042191	protein-coding	Acaa|Acaa1|D9Ertd25e|PTL	acetyl-Coenzyme A acyltransferase 1A	1758	119341294	119350033	231086|235674
1834	Acaa1b	44	0	5.45943	0	86	235674	#FF0000,black	Acaa1b	chr9	119148043	119157093	-	ENSMUSG00000010651	GO:0003824|GO:0003988|GO:0005739|GO:0005777|GO:0006629|GO:0006631|GO:0008152|GO:0016740|GO:0016746|GO:0016747	MGI:3605455|Vega:OTTMUSG00000033525	protein-coding		acetyl-Coenzyme A acyltransferase 1B	1669	119148043	119156994	113868|231086
1835	Acaa2	1	0	0	0	2	52538		Acaa2	chr18	74779212	74806207	+	ENSMUSG00000036880	GO:0003824|GO:0003988|GO:0005739|GO:0005743|GO:0005759|GO:0006084|GO:0006629|GO:0006631|GO:0006635|GO:0008152|GO:0016740|GO:0016746|GO:0016747	MGI:1098623	protein-coding	0610011L04Rik|AI255831|AI265397|D18Ertd240e	acetyl-Coenzyme A acyltransferase 2 (mitochondrial 3-oxoacyl-Coenzyme A thiolase)	1500	74779212	74805939	110446|110460|224530
1836	Acaca	60.5	0	5.91886	0	118	107476	#FF0000,black	Acaca	chr11	84129672	84401651	+	ENSMUSG00000020532	GO:0000166|GO:0001894|GO:0003824|GO:0003989|GO:0004075|GO:0005515|GO:0005524|GO:0005737|GO:0005739|GO:0005829|GO:0006084|GO:0006629|GO:0006633|GO:0008152|GO:0008610|GO:0009374|GO:0014070|GO:0016874|GO:0019900|GO:0044268|GO:0046872|GO:0051289|GO:0055088	MGI:108451|Vega:OTTMUSG00000000985	protein-coding	A530025K05Rik|Acac|Acc1|Gm738	acetyl-Coenzyme A carboxylase alpha	9032	84195438	84399683	100705
1837	Acacb	1	0	0	0	1	100705		Acacb	chr5	114165518	114250758	+	ENSMUSG00000042010	GO:0003989|GO:0005524|GO:0005737|GO:0005739|GO:0005794|GO:0006084|GO:0006633|GO:0008152|GO:0009374|GO:0014070|GO:0051289	MGI:2140940|Vega:OTTMUSG00000014407	protein-coding	AI597064|AW743042|Acc2|Accb	acetyl-Coenzyme A carboxylase beta	8485	114165518	114249620	107476
1838	Acad10	1	0	0	0	0	71985		Acad10	chr5	121621029	121660510	-	ENSMUSG00000029456	GO:0003995|GO:0005739|GO:0008152|GO:0016491|GO:0016627|GO:0016772|GO:0016787|GO:0050660|GO:0055114	MGI:1919235|Vega:OTTMUSG00000023515	protein-coding	2410021P16Rik	acyl-Coenzyme A dehydrogenase family, member 10	3621	121621029	121660510	102632|11363|11364|11370|11409|229211|270076|338350|56357|66885|66948
1839	Acad11	464.5	0	8.85953	0	661	102632	#FF0000,black	Acad11	chr9	104040622	104127646	+	ENSMUSG00000090150	GO:0003995|GO:0004466|GO:0005634|GO:0005739|GO:0005777|GO:0008152|GO:0016491|GO:0016627|GO:0016772|GO:0017099|GO:0031966|GO:0033539|GO:0050660|GO:0055114|GO:0070991	MGI:2143169|Vega:OTTMUSG00000031729	protein-coding	5730439E10Rik|AI987948	acyl-Coenzyme A dehydrogenase family, member 11	3348	104063703	104126696	11363|11364|11370|11409|229211|270076|338350|56357|66885|66948|71985
1840	Acad12	1	0	0	0	0	338350		Acad12	chr5	121598281	121618938	-	ENSMUSG00000042647	GO:0003674|GO:0005739|GO:0008150|GO:0016491|GO:0055114	MGI:2443320|Vega:OTTMUSG00000023497	protein-coding	9330129D05Rik	acyl-Coenzyme A dehydrogenase family, member 12	2375	121598281	121618938	102632|11363|11364|11370|11409|229211|270076|56357|66885|66948|71985
1841	Acad8	1	0	0	0	0	66948		Acad8	chr9	26974139	26999549	-	ENSMUSG00000031969	GO:0003995|GO:0005739|GO:0008152|GO:0009083|GO:0016491|GO:0016627|GO:0050660|GO:0055114	MGI:1914198|Vega:OTTMUSG00000029982	protein-coding	2310016C19Rik|AI786953	acyl-Coenzyme A dehydrogenase family, member 8	2864	26974139	26999496	102632|11363|11364|11370|11409|229211|270076|338350|56357|66885|71985
1842	Acad9	0.220551	7.64024	5.45943	86	86	229211	#00BFFF,black	Acad9	chr3	36066000	36092857	+	ENSMUSG00000027710	GO:0003995|GO:0005634|GO:0005739|GO:0008152|GO:0016491|GO:0016627|GO:0030425|GO:0050660|GO:0055114	MGI:1914272|Vega:OTTMUSG00000023529	protein-coding	2600017P15Rik|4732402K02|C630012L17Rik|NPD002	acyl-Coenzyme A dehydrogenase family, member 9	3913	36066000	36090931	102632|11363|11364|11370|11409|270076|338350|56357|66885|66948|71985
1843	Acadl	6	0	2.58496	0	12	11363	#FF4500,black	Acadl	chr1	66830853	66863267	-	ENSMUSG00000026003	GO:0000062|GO:0001659|GO:0003995|GO:0004466|GO:0005737|GO:0005739|GO:0005759|GO:0006629|GO:0006631|GO:0008152|GO:0016401|GO:0016491|GO:0016627|GO:0019254|GO:0031966|GO:0033539|GO:0042413|GO:0042758|GO:0044242|GO:0045717|GO:0046322|GO:0050660|GO:0051289|GO:0055114|GO:0090181	MGI:87866|Vega:OTTMUSG00000026221	protein-coding	AA960361|AU018452|C79855|LCAD	acyl-Coenzyme A dehydrogenase, long-chain	1948	66830839	66863249	102632|11364|11370|11409|229211|270076|338350|56357|66885|66948|71985
1844	Acadm	1.09083	9.13314	9.25857	327	870	11364		Acadm	chr3	153922359	153944432	-	ENSMUSG00000062908	GO:0000062|GO:0001889|GO:0003995|GO:0005739|GO:0005759|GO:0005978|GO:0006082|GO:0006111|GO:0006629|GO:0006631|GO:0006635|GO:0007507|GO:0008152|GO:0009409|GO:0009437|GO:0009791|GO:0016491|GO:0016627|GO:0016853|GO:0019254|GO:0030424|GO:0031966|GO:0033539|GO:0042594|GO:0042802|GO:0045329|GO:0050660|GO:0051289|GO:0051791|GO:0051793|GO:0055007|GO:0055114|GO:0070991	MGI:87867|Vega:OTTMUSG00000031346	protein-coding	AU018656|MCAD	acyl-Coenzyme A dehydrogenase, medium chain	2062	153922353	153944425	102632|11363|11370|11409|229211|270076|338350|56357|66885|66948|71985
1845	Acads	2.5	0	1.32193	0	5	11409	#FF6347,black	Acads	chr5	115110299	115119313	-	ENSMUSG00000029545	GO:0000062|GO:0003995|GO:0004085|GO:0005739|GO:0005759|GO:0006629|GO:0006631|GO:0008152|GO:0016491|GO:0016627|GO:0031966|GO:0033539|GO:0046359|GO:0050660|GO:0051289|GO:0055114	MGI:87868|Vega:OTTMUSG00000014625	protein-coding	AI196007|Bcd-1|Bcd1|Hdlq8|SCAD	acyl-Coenzyme A dehydrogenase, short chain	1870	115110299	115119270	102632|11363|11364|11370|229211|270076|338350|56357|66885|66948|71985
1846	Acadsb	0.445545	8.65821	7.49185	224	288	66885	#87CEEB,black	Acadsb	chr7	131410601	131446211	+	ENSMUSG00000030861	GO:0003995|GO:0005739|GO:0006629|GO:0006631|GO:0006637|GO:0008152|GO:0009055|GO:0016491|GO:0016627|GO:0016937|GO:0050660|GO:0055114	MGI:1914135|Vega:OTTMUSG00000026268	protein-coding	1300003O09Rik|BB066609	acyl-Coenzyme A dehydrogenase, short/branched chain	3348	131410601	131444307	102632|11363|11364|11370|11409|229211|270076|338350|56357|66948|71985
1847	Acadvl	3	0	1.58496	0	6	11370	#FF6347,black	Acadvl	chr11	70010192	70015407	-	ENSMUSG00000018574	GO:0000062|GO:0001659|GO:0003995|GO:0004466|GO:0005739|GO:0005743|GO:0006629|GO:0006631|GO:0006635|GO:0008152|GO:0016020|GO:0016491|GO:0016627|GO:0017099|GO:0033539|GO:0042645|GO:0042760|GO:0045717|GO:0046322|GO:0050660|GO:0055114|GO:0090181	MGI:895149|Vega:OTTMUSG00000006027	protein-coding	vlcad	acyl-Coenzyme A dehydrogenase, very long chain	2188	70010183	70015324	102632|11363|11364|11409|229211|270076|338350|56357|66885|66948|71985
1848	Acan	1	0	0	0	0	11595		Acan	chr7	79053483	79115099	+	ENSMUSG00000030607	GO:0001502|GO:0002063|GO:0005509|GO:0005515|GO:0005540|GO:0005576|GO:0005578|GO:0005604|GO:0007155|GO:0030166|GO:0030199|GO:0030246|GO:0030336|GO:0031012|GO:0046872|GO:0072534	MGI:99602	protein-coding	Agc|Agc1|Cspg1|cmd	aggrecan	7355	79053483	79114276	12032|12950|13003|13004|330790|67666|73940
1849	Acap1	1	0	0	0	0	216859		Acap1	chr11	69881567	69895539	-	ENSMUSG00000001588	GO:0003674|GO:0004629|GO:0004871|GO:0005543|GO:0005575|GO:0006629|GO:0007165|GO:0008060|GO:0008150|GO:0008270|GO:0016042|GO:0016787|GO:0032312|GO:0035556|GO:0046872	MGI:2388270|Vega:OTTMUSG00000006015	protein-coding	Centb1	ArfGAP with coiled-coil, ankyrin repeat and PH domains 1	2482	69881567	69895338	106952|13196|140500|211914|212285|213990|216439|216963|230837|26431|347722|69710|78618
1850	Acap2	2.08817	7.75154	8.81378	96	642	78618	#FF6347,black	Acap2	chr16	31092413	31201238	-	ENSMUSG00000049076	GO:0001726|GO:0005096|GO:0005543|GO:0008060|GO:0008270|GO:0030029|GO:0032312|GO:0046872	MGI:1925868	protein-coding	4832442G16|9530039J15Rik|CNT-B2|Centb2|mKIAA0041	ArfGAP with coiled-coil, ankyrin repeat and PH domains 2	6493	31092413	31200991	106952|13196|140500|211914|212285|213990|216439|216859|216963|230837|26431|347722|69710
1851	Acap3	1	0	0	0	0	140500		Acap3	chr4	155891875	155907251	+	ENSMUSG00000029033	GO:0003674|GO:0005575|GO:0008150	MGI:2153589|Vega:OTTMUSG00000010848	protein-coding	Centb5|Kiaa1716-hp|mKIAA1716	ArfGAP with coiled-coil, ankyrin repeat and PH domains 3	4312	155891875	155905960	106952|13196|211914|212285|213990|216439|216859|216963|230837|26431|347722|69710|78618
1852	Acat1	1.24582	11.8792	12.1963	2350	6390	110446		Acat1	chr9	53580522	53610350	-	ENSMUSG00000032047	GO:0003824|GO:0003985|GO:0005739|GO:0005743|GO:0005759|GO:0005777|GO:0008152|GO:0016740|GO:0016746|GO:0016747|GO:0019899|GO:0042803|GO:0046872|GO:0050662|GO:0051260	MGI:87870|Vega:OTTMUSG00000036698	protein-coding	6330585C21Rik|Acat	acetyl-Coenzyme A acetyltransferase 1	3373	53580522	53610275	110460|224530|52538
1853	Acat2	0.353896	7.26679	5.76818	54	107	110460	#87CEEB,black	Acat2	chr17	12943042	12960725	-	ENSMUSG00000023832	GO:0003824|GO:0003985|GO:0005634|GO:0005730|GO:0005737|GO:0005739|GO:0008152|GO:0016740|GO:0016746|GO:0016747	MGI:87871|Vega:OTTMUSG00000028085	protein-coding	AW742799|Tcp-1x|Tcp1-rs1	acetyl-Coenzyme A acetyltransferase 2	2076	12943042	12960663	110446|224530|52538
1854	Acat3	25.5	0	4.67243	0	50	224530	#FF0000,black	Acat3	chr17	12923959	12940396	-	ENSMUSG00000062480	GO:0005739|GO:0016740	MGI:109182|Vega:OTTMUSG00000028088	protein-coding	ACTL	acetyl-Coenzyme A acetyltransferase 3	1991	12923959	12940300	110446|110460|52538
1855	Acbd3	0.69152	14.8222	14.2901	17779	27601	170760	#E0FFFF,black	Acbd3	chr1	180726043	180754204	+	ENSMUSG00000026499	GO:0000062|GO:0000139|GO:0005739|GO:0005794|GO:0006694|GO:0006810|GO:0008610|GO:0016020|GO:0016021	MGI:2181074	protein-coding	60kDa|8430407O11Rik|D1Ertd10e|GCP60|GOLPH1|Gocap1|Pap7	acyl-Coenzyme A binding domain containing 3	3471	180726043	180752370	382620
1856	Acbd4	1	0	0	0	1	67131		Acbd4	chr11	103101688	103112199	+	ENSMUSG00000056938	GO:0003674|GO:0005575|GO:0008150	MGI:1914381|Vega:OTTMUSG00000003297	protein-coding	2010009P05Rik|2010015A21Rik|AI849317	acyl-Coenzyme A binding domain containing 4	2076	103101688	103111661	13167|13168|74159|78245
1857	Acbd5	0.549464	10.2444	9.38046	736	940	74159	#B0E0E6,black	Acbd5	chr2	23068201	23114512	+	ENSMUSG00000026781	GO:0000062|GO:0003674|GO:0005777|GO:0006810|GO:0008150|GO:0008289|GO:0016020|GO:0016021|GO:0043231	MGI:1921409|Vega:OTTMUSG00000011559	protein-coding	1300014E15Rik	acyl-Coenzyme A binding domain containing 5	3809	23068201	23112517	13167|13168|67131|78245
1858	Acbd6	2.23158	6.56986	7.72792	15	330	72482	#FF6347,black	Acbd6	chr1	155558120	155687233	+	ENSMUSG00000033701	GO:0000062|GO:0003674|GO:0005634|GO:0005737|GO:0008150|GO:0008289	MGI:1919732|Vega:OTTMUSG00000034796	protein-coding	0610010G04Rik|2610100E10Rik	acyl-Coenzyme A binding domain containing 6	1942	155558120	155687103	20409
1859	Acbd7	0.559783	6.52356	5.6865	13	101	78245	#B0E0E6,black	Acbd7	chr2	3336168	3340997	+	ENSMUSG00000026644	GO:0000062|GO:0003674|GO:0005575|GO:0008150|GO:0008289	MGI:1925495|Vega:OTTMUSG00000010783	protein-coding	9230116B18Rik	acyl-Coenzyme A binding domain containing 7	535	3336168	3340771	13167|13168|67131|74159
1860	Accs	1	0	0	0	0	329470		Accs	chr2	93835453	93849857	-	ENSMUSG00000040272	GO:0003824|GO:0005575|GO:0008150|GO:0009058|GO:0016847|GO:0030170|GO:0042218	MGI:1919717|Vega:OTTMUSG00000014985	protein-coding	2610203E10Rik|Phacs	1-aminocyclopropane-1-carboxylate synthase (non-functional)	4172	93833467	93849943	381411
1861	Accsl	1.12238	14.2844	14.451	12402	30842	381411		Accsl	chr2	93855363	93869103	-	ENSMUSG00000075023	GO:0003824|GO:0005575|GO:0008150|GO:0008483|GO:0009058|GO:0016740|GO:0016847|GO:0030170|GO:0042218	MGI:3584519|Vega:OTTMUSG00000014992	protein-coding	Gm1967	1-aminocyclopropane-1-carboxylate synthase (non-functional)-like	2225	93855360	93869043	329470
1862	Acd	1.00342	10.5147	10.5196	889	2045	497652		Acd	chr8	105695860	105701095	-	ENSMUSG00000038000	GO:0000723|GO:0000781|GO:0000783|GO:0001501|GO:0001655|GO:0003677|GO:0005515|GO:0005634|GO:0005694|GO:0006886|GO:0016233|GO:0030326|GO:0031848|GO:0032202|GO:0032211|GO:0035282|GO:0051973|GO:0060381|GO:0070182|GO:0070198	MGI:87873	protein-coding		adrenocortical dysplasia	1425	105698159	105701018
1863	Ace	1	0	0	0	0	11421		Ace	chr11	105967945	105989964	+	ENSMUSG00000020681	GO:0001822|GO:0002446|GO:0003084|GO:0003779|GO:0004175|GO:0004180|GO:0005576|GO:0005615|GO:0005768|GO:0005886|GO:0006508|GO:0006518|GO:0007283|GO:0008144|GO:0008152|GO:0008217|GO:0008233|GO:0008237|GO:0008241|GO:0008270|GO:0009897|GO:0014910|GO:0016020|GO:0016021|GO:0016787|GO:0019233|GO:0031100|GO:0031404|GO:0031711|GO:0032496|GO:0042277|GO:0042310|GO:0042447|GO:0042755|GO:0043065|GO:0043171|GO:…	MGI:87874|Vega:OTTMUSG00000003113	protein-coding	AW208573|CD143	angiotensin I converting enzyme (peptidyl-dipeptidase A) 1	5287	105967945	105989034	57394|70008
1864	Ace2	1	0	0	0	0	70008		Ace2	chrX	164139342	164188418	+	ENSMUSG00000015405	GO:0001618|GO:0001948|GO:0003051|GO:0003081|GO:0004175|GO:0004180|GO:0005576|GO:0005615|GO:0005886|GO:0006508|GO:0008152|GO:0008233|GO:0008237|GO:0008241|GO:0009615|GO:0009986|GO:0016020|GO:0016021|GO:0016787|GO:0017046|GO:0032800|GO:0042277|GO:0046813|GO:0046872	MGI:1917258|Vega:OTTMUSG00000019518	protein-coding	2010305L05Rik	angiotensin I converting enzyme (peptidyl-dipeptidase A) 2	3645	164139342	164187600	11421|57394
1865	Ace3	1	0	0	0	0	217246		Ace3	chr11	105994675	106005443	+		GO:0001669|GO:0005515|GO:0008150	MGI:3644400	protein-coding	EG217246	angiotensin I converting enzyme (peptidyl-dipeptidase A) 3	2214	105994675	106005443
1866	Acer1	1	0	0	0	0	171168		Acer1	chr17	56953490	56982126	-	ENSMUSG00000045019	GO:0005783|GO:0006629|GO:0006665|GO:0006672|GO:0010446|GO:0016020|GO:0016021|GO:0016787|GO:0016811|GO:0017040|GO:0019216|GO:0030148|GO:0030154|GO:0046512|GO:0046514|GO:0071277|GO:0071633	MGI:2181962	protein-coding	2310024P18Rik|AI662009|Alkcdase1|Asah3|Cer1	alkaline ceramidase 1	2429	56953490	56982108	230379|66190
1867	Acer2	14	0	3.80735	0	28	230379	#FF0000,black	Acer2	chr4	86874414	86934822	+	ENSMUSG00000038007	GO:0001953|GO:0005794|GO:0006629|GO:0006672|GO:0006919|GO:0008284|GO:0010942|GO:0016020|GO:0016021|GO:0016787|GO:0016811|GO:0017040|GO:0030173|GO:0032526|GO:0033629|GO:0046512|GO:0071633|GO:0090285	MGI:1920932|Vega:OTTMUSG00000007779	protein-coding	2410116I05Rik|Asah3l|CRG-L1|maCER2	alkaline ceramidase 2	4665	86874414	86932050	171168|66190
1868	Acer3	1	0	0	0	1	66190		Acer3	chr7	98213660	98309527	-	ENSMUSG00000030760	GO:0005783|GO:0005794|GO:0006672|GO:0008284|GO:0016020|GO:0016021|GO:0016787|GO:0016811|GO:0030173|GO:0030176|GO:0046512|GO:0070774|GO:0071602	MGI:1913440|Vega:OTTMUSG00000030994	protein-coding	1110057L18Rik|5430429L08Rik|AV015045|Phca	alkaline ceramidase 3	4058	98213660	98309450	171168|230379
1869	Ache	1	0	0	0	0	11423		Ache	chr5	137287766	137294463	+	ENSMUSG00000023328	GO:0001919|GO:0003990|GO:0004091|GO:0004104|GO:0005518|GO:0005576|GO:0005605|GO:0005615|GO:0005635|GO:0005737|GO:0005788|GO:0005791|GO:0005794|GO:0005886|GO:0006581|GO:0007155|GO:0007271|GO:0007416|GO:0008291|GO:0009986|GO:0016020|GO:0016787|GO:0017171|GO:0019695|GO:0030054|GO:0030424|GO:0030425|GO:0031225|GO:0031594|GO:0031623|GO:0033265|GO:0042135|GO:0042166|GO:0042734|GO:0042803|GO:0043005|GO:…	MGI:87876|Vega:OTTMUSG00000021643	protein-coding	mE1a|mE1b|mE1c|mE1c-long|mE1d|mE1d'|mE1e	acetylcholinesterase	2212	137288254	137294238	102022|104158|12038|12613|12623|13884|13897|13909|192167|216856|234564|234669|234671|234673|234677|244595|245537|382044|382053|436059|67935|71903|72361
1870	Acin1	0.952696	13.4215	13.3516	6788	14400	56215		Acin1	chr14	54642161	54686931	-	ENSMUSG00000022185	GO:0000166|GO:0003676|GO:0005634|GO:0005730|GO:0005737|GO:0006915|GO:0030263	MGI:1891824|Vega:OTTMUSG00000033084	protein-coding	2610036I19Rik|2610510L13Rik|Acinus|Acn|C79325|acinusL|acinusS|mKIAA0670	apoptotic chromatin condensation inducer 1	4967	54642161	54686780
1871	Ackr1	1	0	0	0	1														1158	173331886	173333410
1872	Ackr2	1	0	0	0	0														3012	121898355	121909697
1873	Ackr3	3	0	1.58496	0	6		#FF6347,black												2319	90203980	90214909
1874	Ackr4	1	0	0	0	0														2109	104098138	104126643
1875	Acly	0.883333	8.07682	7.89785	136	362	104112		Acly	chr11	100476352	100528000	-	ENSMUSG00000020917	GO:0000166|GO:0003824|GO:0003878|GO:0004775|GO:0005515|GO:0005524|GO:0005622|GO:0005634|GO:0005737|GO:0005739|GO:0005886|GO:0006084|GO:0006085|GO:0006101|GO:0006633|GO:0008152|GO:0008610|GO:0016740|GO:0016829|GO:0044262|GO:0046872|GO:0046912|GO:0048037	MGI:103251|Vega:OTTMUSG00000006279	protein-coding	A730098H14Rik|AW538652	ATP citrate lyase	4427	100476352	100528000	56451
1876	Acmsd	1	0	0	0	0	266645		Acmsd	chr1	127729413	127767564	+	ENSMUSG00000026348	GO:0001760|GO:0003824|GO:0005829|GO:0008152|GO:0016829|GO:0016831|GO:0046872|GO:0046874	MGI:2386323	protein-coding		amino carboxymuconate semialdehyde decarboxylase	2303	127729413	127766345
1877	Acnat1	1	0	0	0	1	230161		Acnat1	chr4	49443532	49451109	-	ENSMUSG00000070985	GO:0005777|GO:0006629|GO:0006631|GO:0006637|GO:0016410|GO:0016740|GO:0016746|GO:0016790	MGI:2140197|Vega:OTTMUSG00000008317	protein-coding	AI132189	acyl-coenzyme A amino acid N-acyltransferase 1	5048	49443532	49451109	12012|171210|171281|171282|209186|217698|217700|26897
1878	Acnat2	1	0	0	0	0	209186		Acnat2	chr4	49379845	49408151	-	ENSMUSG00000060317	GO:0003674|GO:0005575|GO:0005777|GO:0006629|GO:0006631|GO:0006637|GO:0008150|GO:0016740|GO:0016746|GO:0016790	MGI:2444345|Vega:OTTMUSG00000006911	protein-coding	C730036D15Rik	acyl-coenzyme A amino acid N-acyltransferase 2	1659	49379845	49408151	12012|171210|171281|171282|217698|217700|230161|26897
1879	Aco1	0.543893	8.03342	7.15482	130	238	11428	#B0E0E6,black	Aco1	chr4	40143265	40199009	+	ENSMUSG00000028405	GO:0003723|GO:0003994|GO:0005737|GO:0005739|GO:0005783|GO:0005794|GO:0005829|GO:0006099|GO:0006101|GO:0006417|GO:0006879|GO:0008152|GO:0009791|GO:0010040|GO:0010468|GO:0016829|GO:0030350|GO:0043231|GO:0046872|GO:0048027|GO:0050892|GO:0051536|GO:0051539|GO:0052632|GO:0052633	MGI:87879|Vega:OTTMUSG00000006559	protein-coding	AI256519|Aco-1|Irebp|Irp1	aconitase 1	4319	40143265	40197667	11429|64602
1880	Aco2	0.0923077	5.02237	1.58496	1	6	11429	#1E90FF,black	Aco2	chr15	81872463	81915137	+	ENSMUSG00000022477	GO:0003994|GO:0005506|GO:0005634|GO:0005739|GO:0006099|GO:0006101|GO:0006102|GO:0008152|GO:0016829|GO:0046872|GO:0051536|GO:0051538|GO:0051539|GO:0052632|GO:0052633	MGI:87880|Vega:OTTMUSG00000016391	protein-coding	Aco-2|Aco3|D10Wsu183e	aconitase 2, mitochondrial	2768	81872463	81914762	11428|64602
1881	Acot1	1	0	0	0	0	26897		Acot1	chr12	84009502	84017669	+	ENSMUSG00000072949	GO:0001676|GO:0004091|GO:0005737|GO:0005739|GO:0005829|GO:0006637|GO:0016290|GO:0016787|GO:0016790|GO:0047617	MGI:1349396	protein-coding	ACH2|CTE-1|CTE-I|Cte1|D12Ucla1	acyl-CoA thioesterase 1	1558	84009502	84017379	12012|171210|171281|171282|209186|217698|217700|230161
1882	Acot10	0.15942	7.10852	4.45943	44	44	64833	#00BFFF,black	Acot10	chr15	20665214	20666750	-	ENSMUSG00000047565	GO:0004091|GO:0005739|GO:0006637|GO:0008152|GO:0016787|GO:0047617	MGI:1928940	protein-coding	Acate3|MT-ACT48|p48	acyl-CoA thioesterase 10	1537	20665214	20666653	56360
1883	Acot11	0.195846	7.3966	5.04439	65	65	329910	#00BFFF,black	Acot11	chr4	106744561	106799831	-	ENSMUSG00000034853	GO:0004091|GO:0005737|GO:0006631|GO:0008152|GO:0016787|GO:0035556|GO:0047617	MGI:1913736|Vega:OTTMUSG00000008201	protein-coding	1110020M10Rik|2010309H15Rik|AW060409|BFIT|BFIT1|Thea|Them1|mKIAA0707	acyl-CoA thioesterase 11	5668	106744561	106799716	70025|74156
1884	Acot12	1	0	0	0	0	74156		Acot12	chr13	91741521	91786148	+	ENSMUSG00000021620	GO:0003986|GO:0004091|GO:0005524|GO:0005737|GO:0005829|GO:0006084|GO:0006629|GO:0006631|GO:0006637|GO:0016787	MGI:1921406|Vega:OTTMUSG00000024121	protein-coding	1300004O04Rik|4930449F15Rik|AV027244|Cach|mCACH-1	acyl-CoA thioesterase 12	3049	91741521	91784780	329910|70025
1885	Acot13	1	0	0	0	0	66834		Acot13	chr13	24817955	24831489	-	ENSMUSG00000006717	GO:0005737|GO:0005739|GO:0016787|GO:0047617|GO:0051289	MGI:1914084|Vega:OTTMUSG00000000608	protein-coding	0610006O17Rik|Them2	acyl-CoA thioesterase 13	686	24817955	24831306
1886	Acot2	1	0	0	0	1	171210		Acot2	chr12	83987861	83993875	+	ENSMUSG00000021226	GO:0000038|GO:0001666|GO:0001676|GO:0004091|GO:0005102|GO:0005739|GO:0006637|GO:0016290|GO:0016787|GO:0016790|GO:0042760|GO:0047617	MGI:2159605|Vega:OTTMUSG00000027592	protein-coding	AA571646|MTE-I|Mte1	acyl-CoA thioesterase 2	2198	83987861	83993080	12012|171281|171282|209186|217698|217700|230161|26897
1887	Acot3	1	0	0	0	0	171281		Acot3	chr12	84052151	84059564	+	ENSMUSG00000021228	GO:0000038|GO:0001676|GO:0004091|GO:0005777|GO:0005829|GO:0006637|GO:0008152|GO:0016290|GO:0016787|GO:0016790|GO:0032788|GO:0032789|GO:0047617	MGI:2159619|Vega:OTTMUSG00000027601	protein-coding	AW108394|PTE-Ia|Pte2a	acyl-CoA thioesterase 3	2593	84052151	84059026	12012|171210|171282|209186|217698|217700|230161|26897
1888	Acot4	1	0	0	0	0	171282		Acot4	chr12	84038379	84044723	+	ENSMUSG00000052392	GO:0000038|GO:0001676|GO:0004091|GO:0004778|GO:0005102|GO:0005777|GO:0006104|GO:0006637|GO:0008152|GO:0016290|GO:0016787|GO:0016790|GO:0032788|GO:0032789|GO:0043648|GO:0046459|GO:0047617	MGI:2159621|Vega:OTTMUSG00000027597	protein-coding	B430212I04Rik|PTE-Ib|Pte1b|Pte2b	acyl-CoA thioesterase 4	2325	84038379	84043796	12012|171210|171281|209186|217698|217700|230161|26897
1889	Acot5	0.307692	7.94837	6.24793	120	145	217698	#87CEEB,black	Acot5	chr12	84069325	84076019	+	ENSMUSG00000042540	GO:0000038|GO:0001676|GO:0004091|GO:0005777|GO:0005829|GO:0006637|GO:0016290|GO:0016787|GO:0016790|GO:0032788|GO:0032789|GO:0047617	MGI:2384969|Vega:OTTMUSG00000027615	protein-coding	BC016076|PTE-Ic	acyl-CoA thioesterase 5	1518	84069325	84075909	12012|171210|171281|171282|209186|217700|230161|26897
1890	Acot6	1	0	0	0	0	217700		Acot6	chr12	84100654	84109783	+	ENSMUSG00000043487	GO:0004091|GO:0005777|GO:0005829|GO:0006637|GO:0016787|GO:0016790	MGI:1921287|Vega:OTTMUSG00000027618	protein-coding	4632408A20Rik|A330054B07|BE688602	acyl-CoA thioesterase 6	1822	84100654	84109539	12012|171210|171281|171282|209186|217698|230161|26897
1891	Acot7	0.647633	9.37829	8.75154	393	618	70025	#B0E0E6,black	Acot7	chr4	152178100	152271855	+	ENSMUSG00000028937	GO:0004091|GO:0005737|GO:0005829|GO:0009062|GO:0016290|GO:0016787|GO:0043005|GO:0044297|GO:0047617	MGI:1917275|Vega:OTTMUSG00000010306	protein-coding	2410041A17Rik|Ach1|Act|Bach|CTE-IIa|Cte-II|Lach1	acyl-CoA thioesterase 7	1860	152178100	152271572	329910|74156
1892	Acot8	0.556925	9.42941	8.58496	410	558	170789	#B0E0E6,black	Acot8	chr2	164792768	164804881	-	ENSMUSG00000017307	GO:0004091|GO:0005102|GO:0005739|GO:0005777|GO:0005782|GO:0006637|GO:0007031|GO:0016290|GO:0016787|GO:0033882|GO:0047617|GO:0052815	MGI:2158201|Vega:OTTMUSG00000001161	protein-coding	PTE-2|Pte1	acyl-CoA thioesterase 8	1151	164792768	164804817
1893	Acot9	1.5	0	0.584963	0	3	56360		Acot9	chrX	155262500	155297507	+	ENSMUSG00000025287	GO:0003986|GO:0004091|GO:0005515|GO:0005739|GO:0006637|GO:0016290|GO:0016787|GO:0047617	MGI:1928939|Vega:OTTMUSG00000019354	protein-coding	0610041P13Rik|Acate2|C76421|MT-ACT48|U8|p48	acyl-CoA thioesterase 9	1548	155262500	155297434	64833
1894	Acox1	185	0	7.53138	0	296	11430	#FF0000,black	Acox1	chr11	116171888	116199045	-	ENSMUSG00000020777	GO:0000038|GO:0003995|GO:0003997|GO:0005102|GO:0005504|GO:0005737|GO:0005739|GO:0005777|GO:0005778|GO:0006091|GO:0006629|GO:0006631|GO:0006635|GO:0006693|GO:0007283|GO:0008152|GO:0016401|GO:0016491|GO:0016627|GO:0019395|GO:0033540|GO:0047485|GO:0050660|GO:0055114	MGI:1330812|Vega:OTTMUSG00000003754	protein-coding	AI042784|AOX|D130055E20Rik	acyl-Coenzyme A oxidase 1, palmitoyl	4153	116171883	116198704	74121|80911|93732
1895	Acox2	1	0	0	0	0	93732		Acox2	chr14	8225511	8259019	-	ENSMUSG00000021751	GO:0003995|GO:0003997|GO:0005102|GO:0005504|GO:0005777|GO:0006629|GO:0006631|GO:0006635|GO:0008152|GO:0016491|GO:0016627|GO:0033791|GO:0050660|GO:0055114	MGI:1934852|Vega:OTTMUSG00000035513	protein-coding	THCCox	acyl-Coenzyme A oxidase 2, branched chain	2628	8225511	8259019	11430|74121|80911
1896	Acox3	1.15914	10.5464	10.7595	909	2416	80911		Acox3	chr5	35583060	35613801	+	ENSMUSG00000029098	GO:0003995|GO:0003997|GO:0005102|GO:0005504|GO:0005739|GO:0005777|GO:0005782|GO:0006629|GO:0006631|GO:0006635|GO:0008152|GO:0016402|GO:0016491|GO:0016627|GO:0033540|GO:0050660|GO:0055114	MGI:1933156|Vega:OTTMUSG00000023571	protein-coding	BI685180|EST-s59|PCOX	acyl-Coenzyme A oxidase 3, pristanoyl	3956	35583060	35612134	11430|74121|93732
1897	Acoxl	0.0714286	6.12928	2.32193	5	10	74121	#1E90FF,black	Acoxl	chr2	127854628	128123892	+	ENSMUSG00000027380	GO:0003995|GO:0003997|GO:0005777|GO:0006631|GO:0006635|GO:0008152|GO:0016491|GO:0016627|GO:0050660|GO:0055114	MGI:1921371|Vega:OTTMUSG00000016096	protein-coding	1200014P05Rik|AV025673	acyl-Coenzyme A oxidase-like	2861	127854628	128123136	11430|80911|93732
1898	Acp1	0.0408163	5.61471	1	2	4	11431	#1E90FF,black	Acp1	chr12	30893326	30911612	-	ENSMUSG00000044573	GO:0003993|GO:0004721|GO:0004725|GO:0004726|GO:0005634|GO:0005737|GO:0006470|GO:0009898|GO:0016311|GO:0016787|GO:0016791|GO:0017124|GO:0035335|GO:0043005	MGI:87881	protein-coding	4632432E04Rik|AI427468|Acp-1|LMW-PTP	acid phosphatase 1, soluble	3221	30893326	30911532
1899	Acp2	0.816542	10.1504	9.85798	693	1296	11432		Acp2	chr2	91202912	91214098	+	ENSMUSG00000002103	GO:0001501|GO:0001784|GO:0003993|GO:0004721|GO:0005764|GO:0007040|GO:0010033|GO:0016020|GO:0016021|GO:0016311|GO:0016787|GO:0031410|GO:0043005|GO:0048102	MGI:87882|Vega:OTTMUSG00000014413	protein-coding	Acp-2|LAP	acid phosphatase 2, lysosomal	4653	91202912	91210740	100503991|56318|66659
1900	Acp5	1.18913	8.9571	9.20701	288	840	11433		Acp5	chr9	22126727	22135746	-	ENSMUSG00000001348	GO:0003993|GO:0005615|GO:0005764|GO:0007162|GO:0008198|GO:0008199|GO:0016311|GO:0016787|GO:0030335|GO:0032496|GO:0032691|GO:0032695|GO:0032720|GO:0032929|GO:0034097|GO:0045019|GO:0045453|GO:0046872|GO:0050728|GO:0050830|GO:0060349	MGI:87883	protein-coding	TRACP|TRAP	acid phosphatase 5, tartrate resistant	1616	22126727	22135746
1901	Acp6	20.5	0	4.35755	0	41	66659	#FF0000,black	Acp6	chr3	97158777	97176576	+	ENSMUSG00000028093	GO:0003993|GO:0005576|GO:0005739|GO:0008150|GO:0016787	MGI:1931010|Vega:OTTMUSG00000022388	protein-coding	5730559A09Rik|ACPL1|AU022842|mPACPL1	acid phosphatase 6, lysophosphatidic	1756	97158777	97176468	100503991|11432|56318
1902	Acpp	46.5	0	5.53916	0	91	56318	#FF0000,black	Acpp	chr9	104288240	104337722	-	ENSMUSG00000032561	GO:0003993|GO:0005576|GO:0005622|GO:0005764|GO:0005771|GO:0005886|GO:0006144|GO:0008253|GO:0009117|GO:0016020|GO:0016021|GO:0016311|GO:0016787|GO:0030141|GO:0030175|GO:0031985|GO:0033265|GO:0042803|GO:0045177|GO:0046085	MGI:1928480|Vega:OTTMUSG00000024988	protein-coding	5'-NT|A030005E02Rik|FRAP|Lap|PAP|Ppal	acid phosphatase, prostate	5957	104288240	104337659	100503991|11432|66659
1903	Acpt	1	0	0	0	0	100503991		Acpt	chr7	44253087	44257204	-	ENSMUSG00000012777	GO:0003674|GO:0005575|GO:0008150	MGI:3644563|Vega:OTTMUSG00000023113	protein-coding	EG546967|Gm1432	acid phosphatase, testicular	1278	44253087	44257204	11432|56318|66659
[truncated: 22,518 more rows]

## Sheet: info
Fold	Color	RGB
>10		150.5.1
>7.5		200.7.2
>5		250.8.2
>3		253.52.47
>2		253.102.98
>1.75		254.152.148
>1.5		255.202.201
>1.25		255.230.229
1		255.255.255
<0.8		232.229.255
<0.6666666		205.205.205
<0.5714286		152.162.254
<0.5		88.104.254
<0.3333333		39.59.253
<0.2		2.25.244
<0.1333333		1.14.137
[truncated: 1 more rows]
